# Supplementary material for: Neutral Models of Microbiome Evolution
Source: PLoS Comput Biol. 2015 Jul 22;11(7):e1004365. doi: 10.1371/journal.pcbi.1004365 (PMC4511668; doi:10.1371/journal.pcbi.1004365)
Supplement: S1 Dataset — (XLSX) [file pcbi.1004365.s007.xlsx]

## Sheet: anterior nares
k__Bacteria.p__Firmicutes.c__Clostridia.o__Clostridiales.f__Ruminococcaceae.g__Ruminococcus	k__Bacteria.p__Proteobacteria.c__Alphaproteobacteria.o__Rhizobiales.f__Rhizobiaceae.g__Agrobacterium	k__Bacteria.p__Proteobacteria.c__Gammaproteobacteria.o__Pasteurellales.f__Pasteurellaceae.g__Aggregatibacter	k__Bacteria.p__Firmicutes.c__Clostridia.o__Clostridiales.f__Clostridiales_Family_XI_Incertae_Sedis.g__Clostridiales_Family_XI_Incertae_Sedis_unclassified	k__Bacteria.p__Actinobacteria.c__Actinobacteria.o__Coriobacteriales.f__Coriobacteriaceae.g__Olsenella	k__Bacteria.p__Synergistetes.c__Synergistia.o__Synergistales.f__Synergistaceae.g__Pyramidobacter	k__Bacteria.p__Proteobacteria.c__Gammaproteobacteria.o__Enterobacteriales.f__Enterobacteriaceae.g__Citrobacter	k__Bacteria.p__Verrucomicrobia.c__Verrucomicrobiae.o__Verrucomicrobiales.f__Verrucomicrobiaceae.g__Akkermansia	k__Bacteria.p__Fusobacteria.c__Fusobacteria.o__Leptotrichales.f__Leptotrichiaceae.g__Leptotrichia	k__Bacteria.p__Synergistetes.c__Synergistia.o__Synergistales.f__Synergistaceae.g__Jonquetella	k__Bacteria.p__Firmicutes.c__Clostridia.o__Clostridiales.f__Lachnospiraceae.g__Shuttleworthia	k__Bacteria.p__Proteobacteria.c__Gammaproteobacteria.o__Pseudomonadales.f__Moraxellaceae.g__Psychrobacter	k__Bacteria.p__Firmicutes.c__Bacilli.o__Lactobacillales.f__Lactobacillaceae.g__Pediococcus	k__Bacteria.p__Firmicutes.c__Negativicutes.o__Selenomonadales.f__Acidaminococcaceae.g__Phascolarctobacterium	k__Bacteria.p__Fusobacteria.c__Fusobacteria.o__Fusobacteriales.f__Fusobacteriaceae.g__Streptobacillus	k__Bacteria.p__Firmicutes.c__Bacilli.o__Lactobacillales.f__Enterococcaceae.g__Enterococcus	k__Bacteria.p__Firmicutes.c__Negativicutes.o__Selenomonadales.f__Veillonellaceae.g__Megamonas	k__Bacteria.p__Firmicutes.c__Bacilli.o__Lactobacillales.f__Lactobacillaceae.g__Lactobacillus	k__Bacteria.p__Proteobacteria.c__Alphaproteobacteria.o__Sphingomonadales.f__Sphingomonadaceae.g__Sphingopyxis	k__Bacteria.p__Proteobacteria.c__Alphaproteobacteria.o__Rhizobiales.f__Methylobacteriaceae.g__Methylobacterium	k__Bacteria.p__Proteobacteria.c__Alphaproteobacteria.o__Caulobacterales.f__Caulobacteraceae.g__Brevundimonas	k__Bacteria.p__Proteobacteria.c__Betaproteobacteria.o__Burkholderiales.f__Comamonadaceae.g__Delftia	k__Bacteria.p__Proteobacteria.c__Deltaproteobacteria.o__Desulfovibrionales.f__Desulfovibrionaceae.g__Bilophila	k__Bacteria.p__Firmicutes.c__Erysipelotrichi.o__Erysipelotrichales.f__Erysipelotrichaceae.g__Catenibacterium	k__Bacteria.p__Firmicutes.c__Negativicutes.o__Selenomonadales.f__Acidaminococcaceae.g__Acidaminococcus	k__Bacteria.p__Proteobacteria.c__Gammaproteobacteria.o__Cardiobacteriales.f__Cardiobacteriaceae.g__Cardiobacterium	k__Bacteria.p__Firmicutes.c__Erysipelotrichi.o__Erysipelotrichales.f__Erysipelotrichaceae.g__Solobacterium	k__Bacteria.p__Firmicutes.c__Clostridia.o__Clostridiales.f__Ruminococcaceae.g__Subdoligranulum	k__Bacteria.p__Firmicutes.c__Erysipelotrichi.o__Erysipelotrichales.f__Erysipelotrichaceae.g__Bulleidia	k__Bacteria.p__Proteobacteria.c__Betaproteobacteria.o__Burkholderiales.f__Burkholderiaceae.g__Lautropia	k__Bacteria.p__Proteobacteria.c__Alphaproteobacteria.o__Rhizobiales.f__Brucellaceae.g__Brucella	k__Bacteria.p__Proteobacteria.c__Alphaproteobacteria.o__Rhodospirillales.f__Acetobacteraceae.g__Acetobacteraceae_unclassified	k__Bacteria.p__Firmicutes.c__Clostridia.o__Clostridiales.f__Lachnospiraceae.g__Catonella	k__Bacteria.p__Firmicutes.c__Bacilli.o__Lactobacillales.f__Streptococcaceae.g__Lactococcus	k__Bacteria.p__Proteobacteria.c__Deltaproteobacteria.o__Desulfovibrionales.f__Desulfovibrionaceae.g__Desulfovibrio	k__Bacteria.p__Bacteroidetes.c__Bacteroidia.o__Bacteroidales.f__Bacteroidaceae.g__Bacteroides	k__Bacteria.p__Actinobacteria.c__Actinobacteria.o__Coriobacteriales.f__Coriobacteriaceae.g__Eggerthella	k__Bacteria.p__Chloroflexi.c__Chloroflexi.o__Chloroflexales.f__Chloroflexaceae.g__Roseiflexus	k__Bacteria.p__Bacteroidetes.c__Bacteroidia.o__Bacteroidales.f__Prevotellaceae.g__Prevotella	k__Bacteria.p__Bacteroidetes.c__Flavobacteria.o__Flavobacteriales.f__Flavobacteriaceae.g__Capnocytophaga	k__Bacteria.p__Spirochaetes.c__Spirochaetes.o__Spirochaetales.f__Brachyspiraceae.g__Brachyspira	k__Bacteria.p__Actinobacteria.c__Actinobacteria.o__Coriobacteriales.f__Coriobacteriaceae.g__Cryptobacterium	k__Bacteria.p__Cyanobacteria.c__Cyanophyceae.o__Synechococcales.f__Synechococcaceae.g__Prochlorococcus	k__Bacteria.p__Actinobacteria.c__Actinobacteria.o__Actinomycetales.f__Corynebacteriaceae.g__Corynebacterium	k__Bacteria.p__Firmicutes.c__Negativicutes.o__Selenomonadales.f__Veillonellaceae.g__Dialister	k__Bacteria.p__Proteobacteria.c__Alphaproteobacteria.o__Rhizobiales.f__Bradyrhizobiaceae.g__Afipia	k__Bacteria.p__Firmicutes.c__Bacilli.o__Bacillales.f__Listeriaceae.g__Listeria	k__Bacteria.p__Firmicutes.c__Bacilli.o__Lactobacillales.f__Aerococcaceae.g__Abiotrophia	k__Bacteria.p__Firmicutes.c__Clostridia.o__Clostridiales.f__Clostridiaceae.g__Pseudoflavonifractor	k__Bacteria.p__Fusobacteria.c__Fusobacteria.o__Fusobacteriales.f__Fusobacteriaceae.g__Fusobacterium
SRS011132	0	0	0	0.0285984	0	0	0	0	0	0	0	0	0	0	0	0	0	0	0	0	0	0	0	0	0	0	0	0	0	0	0	0	0	0	0	0	0	0	0	0	0	0	0	0.08215	0	0	0	0	0
SRS015430	0	0	0	0.026131	0	0	0	0	0	0	0	0	0	0	0	0	0	0	0	0	0	0	0	0	0	0	0	0	0	0	0	0	0	0	0	0	0	0	0	0	0	0	0	0.381377	0	0	0	0	0
SRS016188	0	0	0	0.0836784	0	0	0	0	0	0	0	0	0	0	0	0	0	0	0	0	0	0	0	0	0	0	0	0	0	0	0	0	0	0	0	0	0	0	0	0	0	0	0	0.109381	0	0	0	0	0
SRS017697	0	0	0	0.0027704	0	0	0	0	0	0	0	0	0	0	0	0	0	0	0	0	0	0	0	0	0	0	0	0	0	0	0	0	0	0	0	0.0026688	0	0	0	0	0	0	0	0.163106	0	0	0	0	0
SRS018369	0	0	0	0.0765188	0	0	0	0	0	0	0	0	0	0	0	0	0	0	0	0	0	0	0	0	0	0	0	0	0	0	0	0	0	0	0	0	0	0	0	0	0	0	0	0.0625116	0	0	0	0	0
SRS018463	0	0	0	0.0195906	0	0	0	0	0	0	0	0	0	0	0	0	0	0	0	0	0	0	0	0	0	0	0	0	0	0	0	0	0	0	0	0	0	0	0.0209039	0.0053796	0	0	0	0.0789991	0	0	0	0	0
SRS018585	0	0	0	0.0363863	0	0	0	0	0	0	0	0	0	0	0	0	0	0	0	0	0	0	0	0	0	0	0	0	0	0	0	0	0	0	0	0	0	0	0	0	0	0	0	0.333672	0	0	0	0	0
SRS018784	0	0	0	0.0039689	0	0	0	0	0	0	0	0	0	0	0	0	0	0	0	0	0	0	0	0	0	0	0	0	0	0	0	0	0	0	0	0	0	0	0	0	0	0	0	0.766709	0	0	0	0	0
SRS019386	0	0	0	0.0471636	0	0	0	0	0	0	0	0	0	0	0	0	0	0	0	0	0	0	0	0	0	0	0	0	0	0	0	0	0	0	0	0	0	0	0.0077571	0	0	0	0	0.219246	0	0	0	0	0
SRS019867	0	0	0	0.052526	0	0	0	0	0	0	0	0	0	0	0	0.0004511	0	0	0	0	0	0	0	0	0	0	0	0	0	0	0	0	0	0	0	0	0	0	0.0071728	0	0	0	0	0.210878	0	0	0	0	0
SRS044474	0	0	0	0.0086043	0	0	0	0	0	0	0	0	0	0	0	0	0	0	0	0	0	0	0	0	0	0	0	0	0	0	0	0	0	0	0	0	0	0	0	0	0	0	0	0.270226	0	0	0	0	0
SRS049744	0	0	0	0.118383	0	0	0	0	0	0	0	0	0	0	0	0	0	0	0	0	0	0	0	0	0	0	0	0	0	0	0	0	0	0	0	0	0	0	0.0397312	0	0	0	0	0.0700916	0	0	0	0	0
SRS050484	0	0	0	0.0689164	0	0	0	0	0	0	0	0	0	0	0	0	0	0	0	0	0	0	0	0	0	0	0	0	0	0	0	0	0	0	0	0.0057657	0	0	0.0222356	0	0	0	0	0.209456	0	0	0	0	0
SRS051613	0	0	0	0.0220716	0	0	0	0	0	0	0	0	0	0	0	0	0	0	0	0	0	0	0	0	0	0	0	0	0	0	0	0	0	0	0	0	0	0	0	0	0	0	0	0.70522	0	0	0	0	0
SRS052590	0	0	0	0.0042676	0	0	0	0	0	0	0	0	0	0	0	0	0	0	0	0	0	0	0	0	0	0	0	0	0	0	0	0	0	0	0	0	0	0	0	0	0	0	0	0.521244	0	0	0	0	0
SRS058213	0	0	0	0.0209851	0	0	0	0	0	0	0	0	0	0	0	0	0	0	0	0	0	0	0	0	0	0	0	0	0	0	0	0	0	0	0	0	0	0	0	0	0	0	0	0.287867	0	0	0	0	0
SRS065142	0	0	0	0	0	0	0	0	0	0	0	0	0	0	0	0	0	0	0	0	0	0	0	0	0	0	0	0	0	0	0	0	0	0	0	0.161251	0	0	0	0	0	0	0	0.119203	0	0	0	0	0
SRS011263	0	0	0	0.120774	0	0	0	0	0	0	0	0	0	0	0	0	0	0	0	0	0	0	0	0	0	0	0	0	0	0	0	0	0	0	0	0	0	0	0	0	0	0	0	0.128828	0	0	0	0	0
SRS013876	0	0	0	0	0	0	0	0	0	0	0	0	0	0	0	0	0	0	0	0	0	0	0	0	0	0	0	0	0	0	0	0	0	0	0	0	0	0	0.0011682	0	0	0	0	0.606586	0	0	0	0	0
SRS015996	0	0	0	0.0051484	0	0	0	0	0	0	0	0	0	0	0	0	0	0	0	0	0	0	0	0	0	0	0	0	0	0	0	0	0	0	0	0	0	0	0	0	0	0	0	0.673663	0	0	0	0	0
SRS016033	0	0	0	0	0	0	0	0	0	0	0	0	0	0	0	0	0	0	0	0	0	0	0	0	0	0	0	0	0	0	0	0	0	0	0	0	0	0	0	0	0	0	0	0.011313	0	0	0	0	0
SRS017244	0	0	0	0.122029	0	0	0	0	0	0	0	0	0	0	0	0	0	0	0	0	0	0	0	0	0	0	0	0	0	0	0	0	0	0	0	0	0	0	0	0	0	0	0	0.238156	0	0	0	0	0
SRS017451	0	0	0.0012135	0.0045978	0	0	0	0	0	0	0	0	0	0	0	0	0	0	0	0	0	0	0	0	0	0	0	0	0	0	0	0	0	0	0	0	0	0	0.0021769	0	0	0	0	0.501481	0	0	0	0.001749	0
SRS019119	0	0	0	0	0	0	0	0	0	0	0	0	0	0	0	0	0	0	0	0	0	0	0	0	0	0	0	0	0	0	0	0	0	0	0	0	0	0	0	0	0	0	0	0.0785351	0	0	0	0	0
SRS023970	0.0146021	0	0	0.0078134	0	0	0	0	0	0	0	0	0	0	0	0	0	0	0	0	0	0	0	0	0	0	0	0	0	0	0	0	0	0	0	0.0550932	0	0	0	0	0	0	0	0.195615	0	0	0	0	0
SRS024567	0	0	0	0.019262	0	0	0	0	0	0	0	0	0	0	0	0	0	0	0	0	0	0	0	0	0	0	0	0	0	0	0	0	0	0	0	0	0	0	0	0	0	0	0	0.133619	0	0	0	0	0
SRS054061	0	0	0	0.0003578	0	0	0	0	0	0	0	0	0	0	0	0	0	0.0009471	0	0	0	0	0	0	0	0	0	0	0	0	0	0	0	0	0	0	0	0	0	0	0	0	0	0.104664	0	0	0	0	0
SRS012663	0	0	0	0.234233	0	0	0	0	0	0	0	0	0	0	0	0	0	0	0	0	0	0	0	0	0	0	0	0	0	0	0	0	0	0	0	0	0	0	0	0	0	0	0	0.406573	0	0	0	0	0
SRS014682	0	0	0	0.0078074	0	0	0	0	0	0	0	0	0	0	0	0	0	0	0	0	0	0	0	0	0	0	0	0	0	0	0	0	0	0	0	0	0	0	0	0	0	0	0	0.861396	0	0	0	0	0
SRS015937	0	0	0	0.0113192	0	0	0	0	0	0	0	0	0	0	0	0	0	0	0	0	0	0	0	0	0	0	0	0	0	0	0	0	0	0	0	0	0	0	0	0	0	0	0	0.266833	0	0	0	0	0
SRS016581	0	0	0	0	0	0	0	0	0	0	0	0	0	0	0	0	0	0	0	0	0	0	0	0	0	0	0	0	0	0	0	0	0	0	0	0	0	0	0	0	0	0	0	0.0009812	0	0	0	0	0
SRS019215	0	0	0	0	0	0	0	0	0	0	0	0	0	0	0	0	0	0	0	0	0	0	0	0	0	0	0	0	0	0	0	0	0	0	0	0	0	0	0	0	0	0	0	0	0	0	0	0	0
SRS019597	0	0	0	0.131755	0	0	0	0	0	0	0	0	0	0	0	0	0	0	0	0	0	0	0	0	0	0	0	0	0	0	0	0	0	0	0	0	0	0	0	0	0	0	0	0.493518	0	0	0	0	0
SRS022129	0	0	0	0.0250687	0	0	0	0	0	0	0	0	0	0	0	0	0	0	0	0	0	0	0	0	0	0	0	0	0	0	0	0	0	0	0	0	0	0	0	0	0	0	0	0.0354894	0	0	0	0	0
SRS023847	7.23e-05	0	0	0	0	0	0	0	0	0	0	0	0	0	0	0	0.0009238	0	0	0	0	0	0	0	0	0	1.64e-05	0	0	0	0	0	0	0	0	0.0024175	0	0	0.0007849	0	0	0	0	0.010702	0	0	0	0	0
SRS024424	0	0	0	0.0062221	0	0	0	0	0	0	0	0	0	0	0	0	0	0.0030109	0	0	0	0	0	0	0	0	0	0	0	0	0	0	0	0.000609	0	0	0	0	0	0	0	0	0	0.0027534	0	0	0	0	0
SRS062713	0	0	0	0.0720231	0	0	0	0	0	0	0	0	0	0	0	0	0	0	0	0	0	0	0	0	0	0	0	0	0	0	0	0	0	0	0	0.0018076	0	0	0	0	0	0	0	0.127668	0	0	0	0	0
SRS063035	0	0	4.81e-05	0.0079672	0	0	0	0	0	0	0	0	0	0	0	0	0	0	0	0	0	0	0	0	0	0	0	0	0	0.0094766	0	0	0	0	0	0	0	0	0	0.0016362	0	0	0	0.247267	0	0	0	0.0166342	0
SRS013637	0	0	0	0.0609782	0	0	0	0	0	0	0	0	0	0	0	0	0	0	0	0	0	0	0	0	0	0	0	0	0	0	0	0	0	0	0	0	0	0	0	0	0	0	0	0.14009	0	0	0	0	0
SRS014901	0	0	0	0.0137803	0	0	0	0	0	0	0	0	0	0	0	0	0	0	0	0	0	0	0	0	0	0	0	0	0	0.0004956	0	0	0	0	0	0	0	0	0	0	0	0	0	0.500499	0	0	0	0	0
SRS015269	0	0	0	0.0213978	0	0	0	0	0	0	0	0	0	0	0	0	0	0	0	0	0	0	0	0	0	0	0	0	0	0	0	0	0	0	0	0.000958	0	0	0	0	0	0	0	0.075565	0	0	0	0	0
SRS015752	0	0	0	0.0321625	0	0	0	0	0	0	0	0	0	0	0	0	0	0	0	0	0	0	0	0	0	0	0	0	0	0	0	0	0	0	0	0	0	0	0	0	0	0	0	0.385015	0	0	0	0	0
SRS016292	0	0	0	0	0	0	0	0	0	0	0	0	0	0	0	0	0	0	0	0	0	0	0	0	0	0	0	0	0	0	0	0	0	0	0	0	0	0	0	0	0	0	0	0.66211	0	0	0	0	0
SRS016434	0	0	0	0.13592	0	0	0	0	0	0	0	0	0	0	0	0	0	0	0	0	0	0	0	0	0	0	0	0	0	0	0	0	0	0	0	0.0128396	0	0	0	0	0	0	0	0.196327	0	0	0	0	0
SRS016513	0	0	0	0.194634	0	0	0	0	0	0	0	0	0	0	0	0	0	0	0	0	0	0	0	0	0	0	0	0	0	0	0	0	0	0	0	0	0	0	0	0	0	0	0	0	0	0	0	0	0
SRS017156	0	0	0	0.0051856	0	0	0	0	0	0	0	0	0	0	0	0	0	0	0	0	0	0	0	0	0	0	0	0	0	0	0	0	0	0	0	0	0	0	0	0	0	0	0	0.0194277	0	0	0	0	0
SRS017820	0	0	0	0.131863	0	0	0	0	0	0	0	0	0	0	0	0	0	0	0	0	0	0	0	0	0	0	0	0	0	0	0	0	0	0	0	0	0	0	0	0	0	0	0	0.451388	0	0	0	0	0
SRS018671	0	0	0	0	0	0	0	0	0	0	0	0	0	0	0	0	0	0	0	0	0	0	0	0	0	0	0	0	0	0	0	0	0	0	0	0	0	0	0	0	0	0	0	0.0284164	0	0	0	0	0
SRS018981	0	0	0	0.0093093	0	0	0	0	0	0	0	0	0	0	0	0	0	0	0	0	0	0	0	0	0	0	0	0	0	0	0	0	0	0	0	0	0	0	0	0	0	0	0	0.0004806	0	0	0	0	0
SRS019986	0	0	0	0.0254114	0	0	0	0	0	0	0	0	0	0	0	0	0	0	0	0	0	0	0	0	0	0	0	0	0	0	0	0	0	0	0	0	0	0	0	0	0	0	0	0.559601	0	0	0	0	0
SRS020868	0	0	0	0	0	0	0	0	0	0	0	0	0	0	0	0	0	0	0	0	0	0	0	0	0	0	0	0	0	0	0	0	0	0	0	0.0172819	0	0	0	0	0	0	0	0.103014	0	0	0	0	0
SRS022645	0	0	0	0.0058778	0	0	0	0	0	0	0	0	0	0	0	0	0	0	0	0	0	0	0	0	0	0	0	0	0	0	0	0	0	0	0	0	0	0	0	0	0	0	0	0.0214484	0	0	0	0	0
SRS053437	0	0	0	0.0668492	0	0	0	0	0	0	0	0	0	0	0	0	0	0	0	0	0	0	0	0	0	0	0	0	0	0	0	0	0	0	0	0	0	0	0.0015201	0	0	0	0	0.0200639	0	0	0	0	0
SRS011397	0	0	0	0.0321911	0	0	0	0	0	0	0	0	0	0	0	0	0	0	0	0	0	0	0	0	0	0	0	0	0	0	0	0	0	0	0	0	0	0	0.0037762	0	0	0	0	0.166897	0	0	0	0	0
SRS013155	0	0	0	0.018896	0	0	0	0	0	0	0	0	0	0	0	0	0	0	0	0	0	0	0	0	0	0	0	0	0	0	0	0	0	0	0	0	0	0	0.0047104	0	0	0	0	0.2173	0	0	0	0	0
SRS014464	0	0	0	0	0	0	0	0	0	0	0	0	0	0	0	0	0	0	0	0	0	0	0	0	0	0	0	0	0	0	0	0	0	0	0	0	0	0	0	0	0	0	0	0.415656	0	0	0	0	0
SRS015051	0	0	0	0	0	0	0	0	0	0	0	0	0	0	0	0	0	0.0005038	0	0	0	0	0	0	0	0	0	0	0	0	0	0	0	0	0	0	0	0	0	0	0	0	0	0	0	0	0	0	0
SRS016752	0	0	0	0.0571743	0	0	0	0	0	0	0	0	0	0	0	0	0	0	0	0	0	0	0	0	0	0	0	0	0	0	0	0	0	0	0	0	0	0	0.0001997	0	0	0	0	0.141407	0	0	0	0	0
SRS018312	0	0	0	0	0	0	0	0	0	0	0	0	0	0	0	0	0	0	0	0	0	0	0	0	0	0	0	0	0	0	0	0	0	0	0	0	0	0	0	0	0	0	0	0	0	0	0	0	0
SRS019339	0	0	0	0.124505	0	0	0	0	0	0	0	0	0	0	0	0	0	0	0	0	0	0	0	0	0	0	0	0	0	0	0	0	0	0	0	0	0	0	0.0463687	0	0	0	0	0.0768	0	0	0	0	0
SRS020232	0	0	0	0.0837299	0	0	0	0	0	0.0022433	0	0	0	0	0	0	0	0	0	0	0	0	0	0	0	0	0	0	0	0	0	0	0	0	0	0	0	0	0.0181654	0	0	0	0	0.382372	0	0	0	0	0
SRS020386	0.000309	0	0	0.00693	0	0	0	0	0	0	0	0	0	0	0	0	0	0	0	0	0	0	0	0	0	0	0	0	0	0	0	0	0	0.0007808	0	0	0	0	0.0001321	0	0	0	0	0.102861	0	0	0	0	0
SRS022006	0	0	0	0.0359017	0	0	0	0	0	0	0	0	0	0	0	0	0	0	0	0	0	0	0	0	0	0	0	0	0	0	0	0	0	0	0	0.0074299	0	0	0.0005935	0	0	0	0	0.570595	0	0	0	0	0
SRS024064	0	0	0	0.177814	0	0	0	0	0	0	0	0	0	0	0	0.0225276	0	0	0	0	0	0	0	0	0	0	0	0	0	0	0	0	0	0	0	0	0	0	0	0	0	0	0	0	0	0	0	0	0
SRS024301	0.0172033	0	0	0.0023291	0	0	0	0	0	0	0	0	0	0	0	0.0072152	0	0	0	0	0	0	0	0	0	0	0	0	0	0	0	0	0	0.0364649	0	0.102746	0	0	0	0	0	0	0	0.236703	0.0002849	0	0	0	0
SRS046344	0	0	0	0	0	0	0	0	0	0	0	0	0	0	0	0	0	0	0	0	0	0	0	0	0	0	0	0	0	0	0	0	0	0	0	0	0	0	0	0	0	0	0	0.10061	0	0	0	0	0
SRS050025	0	0	0	0.0658215	0	0	0	0	0	0	0	0	0	0	0	0	0	0	0	0	0	0	0	0	0	0	0	0	0	0	0	0	0	0	0	0	0	0	0.0008513	0	0	0	0	0.0181473	0	0	0	0.0042071	0
SRS056210	0	0	0	0	0	0	0	0	0	0	0	0	0	0	0	0	0	0	0	0	0	0	0	0	0	0	0	0	0	0	0	0	0	0	0	0	0	0	0	0	0	0	0	0	0	0	0	0	0
SRS065179	0	0	0	0.203377	0	0	0	0	0	0	0	0	0	0	0	0	0	0	0	0	0	0	0	0	0	0	0	0	0	0	0	0	0	0	0	0	0	0	0.0945373	0	0	0	0	0.0100999	0	0	0	0	0
[truncated: 106 more columns]

## Sheet: buccal mucosa
k__Bacteria.p__Firmicutes.c__Clostridia.o__Clostridiales.f__Ruminococcaceae.g__Ruminococcus	k__Bacteria.p__Proteobacteria.c__Alphaproteobacteria.o__Rhizobiales.f__Rhizobiaceae.g__Agrobacterium	k__Bacteria.p__Proteobacteria.c__Gammaproteobacteria.o__Pasteurellales.f__Pasteurellaceae.g__Aggregatibacter	k__Bacteria.p__Firmicutes.c__Clostridia.o__Clostridiales.f__Clostridiales_Family_XI_Incertae_Sedis.g__Clostridiales_Family_XI_Incertae_Sedis_unclassified	k__Bacteria.p__Actinobacteria.c__Actinobacteria.o__Coriobacteriales.f__Coriobacteriaceae.g__Olsenella	k__Bacteria.p__Synergistetes.c__Synergistia.o__Synergistales.f__Synergistaceae.g__Pyramidobacter	k__Bacteria.p__Proteobacteria.c__Gammaproteobacteria.o__Enterobacteriales.f__Enterobacteriaceae.g__Citrobacter	k__Bacteria.p__Verrucomicrobia.c__Verrucomicrobiae.o__Verrucomicrobiales.f__Verrucomicrobiaceae.g__Akkermansia	k__Bacteria.p__Fusobacteria.c__Fusobacteria.o__Leptotrichales.f__Leptotrichiaceae.g__Leptotrichia	k__Bacteria.p__Synergistetes.c__Synergistia.o__Synergistales.f__Synergistaceae.g__Jonquetella	k__Bacteria.p__Firmicutes.c__Clostridia.o__Clostridiales.f__Lachnospiraceae.g__Shuttleworthia	k__Bacteria.p__Proteobacteria.c__Gammaproteobacteria.o__Pseudomonadales.f__Moraxellaceae.g__Psychrobacter	k__Bacteria.p__Firmicutes.c__Bacilli.o__Lactobacillales.f__Lactobacillaceae.g__Pediococcus	k__Bacteria.p__Firmicutes.c__Negativicutes.o__Selenomonadales.f__Acidaminococcaceae.g__Phascolarctobacterium	k__Bacteria.p__Fusobacteria.c__Fusobacteria.o__Fusobacteriales.f__Fusobacteriaceae.g__Streptobacillus	k__Bacteria.p__Firmicutes.c__Bacilli.o__Lactobacillales.f__Enterococcaceae.g__Enterococcus	k__Bacteria.p__Firmicutes.c__Negativicutes.o__Selenomonadales.f__Veillonellaceae.g__Megamonas	k__Bacteria.p__Firmicutes.c__Bacilli.o__Lactobacillales.f__Lactobacillaceae.g__Lactobacillus	k__Bacteria.p__Proteobacteria.c__Alphaproteobacteria.o__Sphingomonadales.f__Sphingomonadaceae.g__Sphingopyxis	k__Bacteria.p__Proteobacteria.c__Alphaproteobacteria.o__Rhizobiales.f__Methylobacteriaceae.g__Methylobacterium	k__Bacteria.p__Proteobacteria.c__Alphaproteobacteria.o__Caulobacterales.f__Caulobacteraceae.g__Brevundimonas	k__Bacteria.p__Proteobacteria.c__Betaproteobacteria.o__Burkholderiales.f__Comamonadaceae.g__Delftia	k__Bacteria.p__Proteobacteria.c__Deltaproteobacteria.o__Desulfovibrionales.f__Desulfovibrionaceae.g__Bilophila	k__Bacteria.p__Firmicutes.c__Erysipelotrichi.o__Erysipelotrichales.f__Erysipelotrichaceae.g__Catenibacterium	k__Bacteria.p__Firmicutes.c__Negativicutes.o__Selenomonadales.f__Acidaminococcaceae.g__Acidaminococcus	k__Bacteria.p__Proteobacteria.c__Gammaproteobacteria.o__Cardiobacteriales.f__Cardiobacteriaceae.g__Cardiobacterium	k__Bacteria.p__Firmicutes.c__Erysipelotrichi.o__Erysipelotrichales.f__Erysipelotrichaceae.g__Solobacterium	k__Bacteria.p__Firmicutes.c__Clostridia.o__Clostridiales.f__Ruminococcaceae.g__Subdoligranulum	k__Bacteria.p__Firmicutes.c__Erysipelotrichi.o__Erysipelotrichales.f__Erysipelotrichaceae.g__Bulleidia	k__Bacteria.p__Proteobacteria.c__Betaproteobacteria.o__Burkholderiales.f__Burkholderiaceae.g__Lautropia	k__Bacteria.p__Proteobacteria.c__Alphaproteobacteria.o__Rhizobiales.f__Brucellaceae.g__Brucella	k__Bacteria.p__Proteobacteria.c__Alphaproteobacteria.o__Rhodospirillales.f__Acetobacteraceae.g__Acetobacteraceae_unclassified	k__Bacteria.p__Firmicutes.c__Clostridia.o__Clostridiales.f__Lachnospiraceae.g__Catonella	k__Bacteria.p__Firmicutes.c__Bacilli.o__Lactobacillales.f__Streptococcaceae.g__Lactococcus	k__Bacteria.p__Proteobacteria.c__Deltaproteobacteria.o__Desulfovibrionales.f__Desulfovibrionaceae.g__Desulfovibrio	k__Bacteria.p__Bacteroidetes.c__Bacteroidia.o__Bacteroidales.f__Bacteroidaceae.g__Bacteroides	k__Bacteria.p__Actinobacteria.c__Actinobacteria.o__Coriobacteriales.f__Coriobacteriaceae.g__Eggerthella	k__Bacteria.p__Chloroflexi.c__Chloroflexi.o__Chloroflexales.f__Chloroflexaceae.g__Roseiflexus	k__Bacteria.p__Bacteroidetes.c__Bacteroidia.o__Bacteroidales.f__Prevotellaceae.g__Prevotella	k__Bacteria.p__Bacteroidetes.c__Flavobacteria.o__Flavobacteriales.f__Flavobacteriaceae.g__Capnocytophaga	k__Bacteria.p__Spirochaetes.c__Spirochaetes.o__Spirochaetales.f__Brachyspiraceae.g__Brachyspira	k__Bacteria.p__Actinobacteria.c__Actinobacteria.o__Coriobacteriales.f__Coriobacteriaceae.g__Cryptobacterium	k__Bacteria.p__Cyanobacteria.c__Cyanophyceae.o__Synechococcales.f__Synechococcaceae.g__Prochlorococcus	k__Bacteria.p__Actinobacteria.c__Actinobacteria.o__Actinomycetales.f__Corynebacteriaceae.g__Corynebacterium	k__Bacteria.p__Firmicutes.c__Negativicutes.o__Selenomonadales.f__Veillonellaceae.g__Dialister	k__Bacteria.p__Proteobacteria.c__Alphaproteobacteria.o__Rhizobiales.f__Bradyrhizobiaceae.g__Afipia	k__Bacteria.p__Firmicutes.c__Bacilli.o__Bacillales.f__Listeriaceae.g__Listeria	k__Bacteria.p__Firmicutes.c__Bacilli.o__Lactobacillales.f__Aerococcaceae.g__Abiotrophia	k__Bacteria.p__Firmicutes.c__Clostridia.o__Clostridiales.f__Clostridiaceae.g__Pseudoflavonifractor	k__Bacteria.p__Fusobacteria.c__Fusobacteria.o__Fusobacteriales.f__Fusobacteriaceae.g__Fusobacterium
SRS013711	2.64e-05	0	0.0017073	0	0	0	0	5.6e-06	0.0060833	0	3.3e-06	0	0	0	0	0.0003429	0	0	0	0	0	0	0	0	0	0	0.0039723	0	0.000257	0.0066045	0	0	0.0004464	0	0	0.0018685	0	0	0.120656	0.0122083	0	0	0	0.0016407	0.0016966	0	0	0.0028217	0
SRS014890	0	0	0.0043298	0	0	0	0	0	0.0006034	0	0	0	0	0	0	0	0	0	0	0	0	0	0	0	0	0.0005155	0	0	0	0.0050452	0	0	0	0	0	0	0	0	0.0004305	0.0073948	0	0	0	0.0301801	0	0	0	0.0050831	0
SRS015154	0	0	0.0011918	0	0	0	0	0	0.002437	0	0	0	0	0	0	0.0007254	0	0	0	0	0	0	0	0	0	0.0012407	0.0002361	0	0	0.0011351	0	0	6.44e-05	0	0	0.0002443	0	0	0.0043179	0.0053559	0	0	0	0.01248	0	0	0	0.0004556	0
SRS015274	0	0	0	0	0	0	0	0	0.0021889	0	0	0	0	0	0	0.0003425	0	0	0	0	0	0	0	0	0	0	0	0	0	0.0033585	0	0	0	0	0	0	0	0	0.0081624	0.000364	0	0	0	0.0017376	0	0	0	0	0
SRS015745	0	0	0.0020648	0	0	0	0	0	0.006495	0	0	0	0	0	0	0.0009016	0	0	0	0	0	0	0	0	0	0.0004026	6.98e-05	0	0	0.0039714	0	0	0.0002084	0	7.46e-05	0.0003021	0	0	0.0035663	0.0321699	0	0	0	0.0196861	0.0003667	0	0	0.0038497	0
SRS016349	0.0038228	0	0.0024844	0	0	0	0	0	0.002815	0	0	0	0	0	0	0.0003106	0	0	0	0	0	0	0	0	0	0	0.0004692	0	0	0.0004794	0	0	0	0	0	0.064057	0	0	0.0418344	0.0025852	0	0	0	0.0021342	0.0005164	0	0	0	0
SRS017441	0	0	0.0010983	0	0	0	0	0	0.0005502	0	0	0	0	0	0	9.02e-05	0	0	0	0	0	0	0	0	0	0.0005154	1.5e-06	0	0	0.0032041	0	0	9.1e-06	0	0	0.0002655	0	0	0.0013872	0.0023167	0	0	0	0.0005199	3.57e-05	0	0	0.0023911	0
SRS018359	0	0	0.0030736	0	0	0	0	0	0.0024269	0	0	0	0	0	0	0.0002098	0	0	0	0	0	0	0	0	0	0.0001858	0.0001487	0	0	0.0042651	0	0	0	0	0	0.0001074	0	0	0.010783	0.0017642	0	0	0	0.0002189	0.0001666	0	0	0.0038524	0
SRS019329	0	0	0.0067744	0	0	0	0	0	0.000814	0	0	0	0	0	0	0.0006771	0	0	0	0	0	0	0	0	0	0.0037866	0	0	0	0.0045783	0	0	0	0	0	0.0016008	0	0	0.0019147	0.0320996	0	0	0	0.0003971	0	0	0	0.0118882	0
SRS020336	0	0	0.0028121	0	0	0	0	0	0.0048433	0	0	0	0	0	0	0.0001596	0	0	0	0	0	0	0	0	0	0	0	0	0	4.17e-05	0	0	0	0	0	0	0	0	0.0251527	0.0028843	0	0	0	0.0054052	0	0	0	0	0
SRS022721	0	0	0.0069641	0	0	0	0	0	0.0034716	0	0	0	0	0	0	0.0003323	0	0	0	0.000672	0	0	0	0	0	0.0008741	0.0008099	0	0	0.0181577	0	0	0.0002399	0	0	0.00031	0	0	0.016473	0.0063624	0	0	0	0.0195288	0.0008622	0	0	0.0058791	0
SRS023354	0	0	0.0002233	0	0	0	0	0	0.0002678	0	0	0	0	0	0	0.000212	0	0	0	0	0	0	0	0	0	8.43e-05	0.0003032	0	0	0.0002031	0	0	0	0	0	0.0004908	0	0	0.0099371	0.0002605	0	0	0	0.0007233	0.0002003	0	0	0.0002819	0
SRS024017	0	0	0.0021973	0	0	0	0	0	0.0017482	0	0	0	0	0	0	0.0001264	0	0	0	0	0	0	0	0	0	0.0001553	8.11e-05	0	0	0.0008479	0	0	9.5e-05	5.85e-05	0	0.0002067	0	0	0.0051378	0.0020183	0	0	0	0.0038454	0.0004125	0	0	0	0
SRS051116	0	0	0.0045325	0	0	0	0	0	0.0028447	0	0	0	0	0	0	0	0	0	0	0	0	0	0	0	0	0	8.09e-05	0	0	0.000398	0	0	0	0	0	0.0002191	0	0	0.0062667	0.0021568	0	0	0	0.0003267	0.0001695	0	0	0	0
SRS052874	0	0	0.0019583	2.79e-05	0	0	0	0	0.0010626	0	0	0	0	0	0	0.0004701	0	0	0	0	0	0	0	0	0	8.3e-05	8.24e-05	0	0	0.0009715	0	0	0	0	0	0.0002714	0	0	0.0058347	0.0016079	0	0	0	0.0004071	0.0002706	0	0	0.0002968	0
SRS054569	0	0	0.0012564	0	0	0	0	0	0.0005856	0	0	0	0	0	0	0.0001845	0	0	0	0	0	0	0	0	0	0.0002465	0.0001283	0	0	0.0025784	0	0	5.29e-05	0	1.36e-05	0.0005098	0	0	0.0012252	0.0027398	0	0	0	0.0005128	3.14e-05	0	0	0.0026618	0
SRS063272	0	0	0.003449	8.88e-05	0	0	0	0	0.0005425	0	0	0	0	0	0	0.0009153	0	0	0	0	0	0	0	0	0	4.19e-05	0	0	0	0.0022603	0	0	0	0.0026256	0	0.0024435	0	0	0.0010235	0.0023558	0	0	0	0.001798	0	0	0	0.0115513	0
SRS014575	0	0	0.0012868	8.49e-05	0	0	0	0	0.0010385	0	0	0	0	0	0	0	0	0	0	0	0	0	0	0	0	0.0005205	2.07e-05	0	0	0.009575	0	0	0	0	0	0	0	0	0.0030167	0.0052575	0	0	0	0.0058376	0	0	0	0.001236	0
SRS015895	0	0	0.000446	0	0	0	0	0	2e-05	0	0	0	0	0	0	6.15e-05	0	0	0	0	0	0	0	0	0	9.24e-05	4e-06	0	0	0.0027871	0	0	0	0	0	0	0	0	0.0022482	0.0010303	0	0	0	0	0	0	0	0.0080448	0
SRS016297	0	0	0.0145223	0	0	0	0	0	0.19135	0	0	0	0	0	0	0	0	0	0	0	0	0	0	0	0	0.0018108	0.0003377	0	0	0.0056099	0	0	0.0003699	0	0	0.0001747	0	0	0.0104058	0.0362636	0	0	0	0.0477879	0.0009203	0	0	0	0
SRS016503	0	0	6.32e-05	0	0	0	0	0	0	0	0	0	0	0	0	6.57e-05	0	0	0	0	0	0	0	0	0	0	0	0	0	0	0	0	0	0	0	0	0	0	0.0015741	0.002623	0	0	0	0	6.34e-05	0	0	0.000232	0
SRS017080	0	0	0.000322	3e-07	0	0	0	0	0.0093228	0	0	0	0	0	0	8.28e-05	0	0	0	0	0	0	0	0	0	0.0004359	0.0010342	0	0	0.0046498	0	0	0	0.000312	3.3e-05	0.0004263	0	0	0.0122962	0.0023074	0	0	0	0.005293	0.0001243	0	0	0	0
SRS017215	0	0	0.002866	0	0	0	0	0	0.001303	0	0	0	0	0	1.9e-06	0.000672	0	0	0	0	0	0	0	0	0	0.0002515	0.0001369	0	0	0.0007245	0	0	5.52e-05	0	0	0.0002669	0	0	0.0021462	0.0036268	0	0	0	0.0002859	0.0001324	0	0	0.0004144	0
SRS018329	0	0	0.0003848	3.7e-06	0	0	0	0	0.0004163	0	0	0	0	0	0	6.11e-05	0	0	0	0	0	0	0	0	0	0	1.31e-05	0	0	4.17e-05	0	0	0	0.0011482	0	0.0001161	0	0	0.0042292	0.0007872	0	0	0	0.0001464	0.0006075	0	6.66e-05	0	0
SRS019024	0	0	0.0026213	0	0	0	0	0	0.0028432	0	0	0	0	0	0	0.0003305	0	0	0	0	0	0	0	0	0	0	0.0013781	0	4.23e-05	0.0002705	0	0	0	0	0	0	0	0	0.0466444	0.0045604	0	0	0	0.0240403	0.0005441	0	0	0.0006681	0
SRS019391	0	0	1.31e-05	0	0	0	0	0	3.3e-05	0	0	0	0	0	0	0.0001523	0	0	0	0	0	0	0	0	0	0	0	0	0	0	0	0	0	0	0	0	0	0	0.0003029	8.3e-06	0	0	0	0	0	0	0	0.0003443	0
SRS019872	0	0	0.000243	0	0	0	0	0	0.0017097	0	0	0	0	0	0	9.74e-05	0	0	0	0	0	0	0	0	0	0	0.0024028	0	0	0	0	0	0	0	0	0	0	0	0.0316529	0.0005701	0	0	0	0.0001796	0	0	0	0	0
SRS021473	1.75e-05	0	0.0004524	0	0	0	0	0	0.0009554	0	0	0	0	0	0	0.0001362	0	0	0	0	0	0	0	0	0	0.0001403	0.0002838	0	0	0.0028164	0	0	3.01e-05	0	0	0.0005012	0	0	0.0114011	0.0030735	0	0	0	7.23e-05	0	0	0	0.0005434	0
SRS022532	0	0	0.0015199	0.0004592	0	0	0	0	0.0010541	0	0	0	0	0	0	0.0002186	0	0	0	0	0	0	0	0	0	0.0001278	0	0	0	0.0011771	0	0	0	0	0	0.0003544	0	0	0.0009466	0.0018055	0	0	0	0.0019961	4.03e-05	0	0	0.0044909	0
SRS023591	0	0	0.0023579	0	0.0005845	0	0	0	0.0038654	0	0.0004057	0	0	0	0	0.0003966	0	0	0	0	0	0	0	0	0	9.6e-06	0.0023305	0	0	0.01153	0	0	0.0018276	0.0006332	0	0.0013148	0	0	0.0607706	0.0068007	0	0	0	0.0120891	0.0161747	0	0	0.004267	0
SRS023837	0	0	0.0010885	0	0	0	0	0	0.0002267	0	0	0	0	0	0	0	0.0005573	0	0	0	0	0	0	0	0	0.0005126	0.0007212	0	0	0.0074003	0	0	0	0	0	0.0043563	0	0	0.0186521	0.0062214	0	0	0	0.0004811	0.0011258	0	0	0	0
SRS045049	0	0	0.0062721	0	0	0	0	0	0.0008364	0	0	0	0	0	0	0.0010038	0	0	0	0	0	0	0	0	0	0.0011979	0.0002058	0	0	0.0004298	0	0	0	0	0	0.0007961	0	0	0.0031092	0.0076352	0	0	0	0.0156368	0	0	0	0.0202193	0
SRS046623	0	0	0.006229	0	0	0	0	0	0.0015405	0	0	0	0	0	0	0.001124	0	0	0	0	0	0	0	0	0	0.0003926	0.0006463	0	0	0.0018861	0	0	0.0002252	0	0	0.0017247	0	0	0.0239859	0.0037673	0	0	0	0.0008999	0.0011918	0	0	0	0
SRS050007	0	0	0.0045542	0.0005869	0	0	0	0	0.001282	0	0	0	0	0	0	0	0	0	0	0	0	0	0	0	0	0	0	0	0	0.0006744	0	0	0	0	0	0	0	0	0.0128227	0.0165563	0	0	0	0.0199306	0	0	0	0	0
SRS055118	0	0	0.0001199	0	0	0	0	0	0.0009238	0	0	0	0	0	0	0	0	0	0	0	0	0	0	0	0	0.0013225	0	0	0	0.0003802	0	0	0	0	0	0	0	0	0	0.0209419	0	0	0	0.0943651	0	0	0	0.0056746	0
SRS011247	0.000112	0	0.0005166	0	0	0	0	0	0.0001321	0	0	0	0	0	0	0.0004558	0	0	0	0	0	0	0	0	0	0.0002904	0.0001988	0	0	0.0007238	0	0	0	0	0	0.0002773	0	0	0.0169629	0.0042101	0	0	0	1.12e-05	6.02e-05	0	0	0.0012972	0
SRS011310	0	0	0.0036416	0	0	0	0	0	0.0018296	0	0	0	0	0	0	0.0004201	0	0	0	0	0	0	0	0	0	2.25e-05	0	0	0	0.0015505	0	0	0	0	0	0.0001205	0	0	0.0006187	0.0017567	0	0	0	0.0008465	3.75e-05	0	0	0.019557	0
SRS013239	0	0	0.0001015	2.31e-05	0	0	0	0	0.0008721	0	0	0	0	0	0	2.26e-05	0	0	0	0	0	0	0	0	0	0	0	0	0	4.72e-05	0	0	4.79e-05	2.26e-05	0	0.000109	0	0	0.0034525	0.0008189	0	0	0	0.0002502	4.71e-05	0	0	0.0001079	0
SRS013506	0	0	0.0007356	9.99e-05	0	0	0	0	0.0001874	0	0	0	0	0	0.0001429	0.0006403	0	0	0	0	0	0	0	0	0	0	2.75e-05	0	0	9.98e-05	0	0	0	0	0	0.0031306	0	0	0.0012435	8.37e-05	0	0	0	5.04e-05	0	0	0	0.0006388	0
SRS015059	0	0	0	0	0	0	0	0	0.0002328	0	0	0	0	0	0	0	0	0	0	0	0	0	0	0	0	0	0	0	0	0.0060465	0	0	0	0	0	0	0	0	0.0009969	0	0	0	0	0.0500122	0	0	0	0	0
SRS015646	0	0	9.48e-05	0	0	0	0	0	0.0002677	0	0	0	0	0	0	3.86e-05	0	0	0	0	0	0	0	0	0	0	0.0001009	0	0	0	0	0	0	0	0	1.43e-05	0	0	0.0014567	0.0004003	0	0	0	8e-06	0	0	0	0	0
SRS016039	0	0	0.0031167	0	0	0	0	0	0.0036388	0	0	0	0	0	0	6.26e-05	0	0	0	0	0	0	0	0	0	0.0026691	0	0	0	0.0079241	0	0	0	0	3.94e-05	0	0	0	0.0008978	0.0143584	0	0	0	0.0088163	0	0	0	0.0006197	0
SRS016600	0	0	0.0018624	0	0	0	0	0	0.0019108	0	0	0	0	0	0	2.35e-05	0	0	0	0	0	0	0	0	0	0.0001511	8.4e-05	0	0	0.0008072	0	0	0	0	0	0.0024049	0	0	0.0021318	0.0013154	0	0	0	0.000845	0	0	0	0	0
SRS017127	0	0	9.23e-05	0	0	0	0	0	0.0018413	0	0	0	0	0	0	2.36e-05	0	0	0	0	0	0	0	0	0	0	0	0	0	0.0002328	0	0	0	0	0	0.0017486	0	0	1.88e-05	3.13e-05	0	0	0	0.0002261	0	0	0	7.73e-05	0
SRS017537	0	0	0.0005886	0	0	0	0	0	0.000578	0	0	0	0	0	0	8.27e-05	0	0	0	0	0	0	0	0	0	0	1.38e-05	0	0	0.0020762	0	0	0	0	0	0	0	0	0.0014752	0.0002137	0	0	0	0.0003518	5.2e-06	0	0	0.0014675	0
SRS017687	0	0	0.0062735	0	0	0	0	0	0.0025641	0	9.2e-06	0	0	0	0	2.91e-05	0	5.96e-05	0	0	0	0	0	0	0	0.0006145	0.0001706	0	0.0001147	0.003155	0	0	0.0002243	0	3.52e-05	0.0006816	0	0	0.0218723	0.004526	0	0	0	0.0252569	0.0001659	0	0	0.0011308	0
SRS017810	8.7e-06	0	0.0017671	0	0	0	0	0	0.0024242	0	0.0003093	0	0	0	0	0.0005424	0	1.42e-05	0	0	0	0	0	0	0	0.0001815	0.0035296	0	0	0.0089041	0	0	0.0002377	0	0	0.0025069	0	0	0.0635281	0.0050145	0	8.1e-06	0	0.0018197	0.00272	0	0	0.0016254	0
SRS019124	0	0	0.0028633	0	0	0	0	0	0.0013409	0	0	0	0	0	7.32e-05	0.0005581	0	0	0	0	0	0	0	0	0	8.6e-06	8.2e-06	0	0	0.0004747	0	0	0	0	0	0.0010632	0	0	0.0011535	0.0037557	0	0	0	0	0	0	0	0.0039261	0
SRS020858	0	0	8.76e-05	0	0	0	0	0	0.0024865	0	0	0	0	0	0	0.0001292	0	0	0	0	0	0	0	0	0	0	0.000306	0	0	2.87e-05	0	0	0	0	0	0.0002695	0	0	0.0200285	0.0004844	0	0	0	1.45e-05	5.74e-05	0	0	0.0002313	0
SRS045262	0	0	0.0007613	7.03e-05	0	0	0	0	0.0017459	0	0	0	0	0	0	0.0005729	0	0	0	0	0	0	0	0	0	7.2e-05	1.47e-05	0	0	0.0038916	0	0	0	0	0	3.21e-05	0	0	0.0013707	0.0065538	0	0	0	0.0020654	0	0	0	0.0288795	0
SRS048719	0	0	0.0015262	0	0	0	0	0	0.0004328	0	0	0	0	0	0	0	0	0	0	0	0	0	0	0	0	0.0003952	0	0	0	0.0004341	0	0	0	0	0	0	0	0	0.0014441	0.0121789	0	0	0	0.0012188	0	0	0	0.0002048	0
SRS050628	0	0	0.0039003	0	0	0	0	0	0.0063898	0	0	0	0	0	0	0.0008667	0	0	0	0	0	0	0	0	0	0.0029442	6.43e-05	0	0	0.0001037	0	0	0.000671	0	3.03e-05	0.0003331	0	0	0.0003396	0.0747035	0	0	0	0.0073659	0.000838	0	0	0.0041125	0
SRS065133	0	0	0.0029781	0	0	0	0	0	0	0	0	0	0	0	0	0	0	0	0	0	0	0	0	0	0	0	0	0	0	0	0	0	0	0	0	0	0	0.0048678	0.0219389	0	0	0	0	0	0	0	0	0	0
SRS012281	0	0	0.0010769	0	0	0	0	0	0.0034274	0	0	0	0	0	0	0	0	0	0	0	0	0	0	0	0	0	0	0	0	0.0095808	0	0	0	0	0	0	0	0	0.001169	0.0082701	0	0	0	0.001095	0	0	0	0.0099194	0
SRS014126	0	0	9.4e-06	0	0	0	0	0	0	0	0	0	0	0	0	3.04e-05	0	0	0	0	0	0	0	0	0	0	0	0	0	1.79e-05	0	0	0	0	0	1.18e-05	0	0	6.87e-05	3.12e-05	0	0	0	0	0	0	0	0	0
SRS015040	0	0	0.0002977	0	0	0	0	0	0.001327	0	0	0	0	0	0	0.0007798	0	0	0	0	0	0	0	0	0	1.7e-06	0	0	0	0.0003207	0	0	0	0	0	5.09e-05	0	0	0.0023401	0.0063374	0	0	0	4.41e-05	0	0	0	0.0023912	0
SRS015436	0	0	0.0031217	0	0	0	0	0	0.0006413	0	0	0	0	0	0	0.0007971	0	0	0	0	0	0	0	0	0	0	0.000175	0	0	0.0004042	0	0	6.49e-05	0	0	0.0002639	0	0	0.0040161	0.0091945	0	0	0	6.8e-05	0.0001561	0	0	0.0062029	0
SRS015799	0	0	0.0002149	0.0007616	0	0	0	0	2.2e-06	0	0	0	0	0	0	0.0005367	0	0	0	0	0	0	0	0	0	0.0002688	0	0	0	7.53e-05	0	0	0	0	0	4.76e-05	0	0	0.0001512	0.0044115	0	0	0	0	0	0	0	0.0144977	0
SRS016088	0	0	0	0	0	0	0	0	0	0	0	0	0	0	0	0.0001948	0	0	0	0	0	0	0	0	0	0	0	0	0	0.0058174	0	0	0	0	0	0	0	0	0.0010752	0	0	0	0	0.0016632	0	0	0	0	0
SRS016196	0	0	0.0002815	0	0	0	0	0	0.0003232	0	0	0	0	0	0	0.000274	0	0	0	0	0	0	0	0	0	0	0	0	0	0.0002227	0	0	0	0	0	0	0	0	0.000313	0.0001645	0	0	0	0.0020423	0	0	0	0.0032067	0
SRS017013	0	0	0.0036256	0	0	0	0	0	0.0002553	0	0	0	0	0	0	0.0001627	0	0	0	0	0	0	0	0	0	2.4e-06	5.15e-05	0	0	0.0014035	0	0	9.69e-05	0	0	0.0002071	0	0	0.0015077	0.0009665	0	0	0	0.0001294	0.0001838	0	0	0.0022043	0
SRS018661	0	0	0.0025395	0	0	0	0	0	0.0013001	0	0	0	0	0	0	0.000786	0	0	0	0	0	0	0	0	0	0.000309	0.0005444	0	0	9.42e-05	0	0	0	0	0	0.0002027	0	0	0.0198944	0.0060465	0	0	0	0.0008029	0.0002135	0	0	0.0370853	0
SRS019587	0	0	0.0002572	0	0	0	0	0	0.0005633	0	0	0	0	0	0	0.0002918	0	0	0	0	0	0	0	0	0	0.0002266	7.72e-05	0	0	9.5e-05	0	0	0	0	0	2.43e-05	0	0	0.002419	0.0019361	0	0	0	0.000142	0	0	0	0.0038991	0
SRS019976	0	0	0.0002912	0	0	0	0	0	0.0006258	0	0	0	0	0	0	0.0004302	0	0	0	0	0	0	0	0	0	1.21e-05	7.14e-05	0	0	0.0008739	0	0	0	0	0	0.0002726	0	0	0.008938	0.0010386	0	0	0	0.000509	0.0005021	0	0	0.0001138	0
SRS023534	0	0	0	0	0	0	0	0	0	0	0	0	0	0	0	0	0	0	0	0	0	0	0	0	0	0	0	0	0	0.0095428	0	0	0	0	0	0.0091727	0	0	0.0248602	0.0002048	0	0	0	0	0	0	0	0	0
SRS023987	3.24e-05	0	0.0008125	0	0	0	0	0	0.0005987	0	0	0	0	0	0	3.13e-05	0	0	0	0	0	0	0	0	0	3.98e-05	4.2e-06	0	0	0.0010872	0	0	3.73e-05	0	0	0.0023264	0	0	0.0026997	0.0029821	0	0	0	0	3.44e-05	0	0	0.0002541	0
SRS045254	0	0	0.0014576	0	0	0	0	0	0.0025648	0	8.2e-06	0	0	0	0	0.0004866	0	2.63e-05	0	0	0	0	0	0	0	0.0015001	0.000393	0	2.7e-05	0.0009271	0	0	0	0	0.0001843	0.0004196	0	0	0.0236955	0.0185525	0	0	0	0.0263761	0.0011288	0	0	0.0144236	0
SRS056892	0	0	0.000335	0	0	0	0	0	0.0007424	0	0	0	0	0	0	0.0004286	0	0	0	0	0	0	0	0	0	0.0001838	6.21e-05	0	0	0.0014113	0	0	0	0	0	0.0001745	0	0	0.005015	0.0102248	0	0	0	0.0002323	0.0002182	0	0	0.027662	0
SRS063287	0	0	7.57e-05	0	0	0	0	0	0.0003426	0	0	0	0	0	0	0.0001995	0	0	0	0	0	0	0	0	0	0.0003484	0.0001963	0	0	6.86e-05	0	0	0	0	0	5.37e-05	0	0	0.0044738	0.0015811	0	0	0	0.0001396	1.1e-06	0	0	8.28e-05	0
SRS011090	0	0	0.0002344	0	0	0	0	0	0.002035	0	0	0	0	0	0	6.29e-05	0	0.00648	0	0	0	0	0	0	0	2.35e-05	0	0	0	0.000455	0	0	0	0	0	0	0	0	0.001291	0.0003459	0	0	0	0	0	0	0	0.0003728	0
SRS011144	0	0	0.0082717	0	0	0	0	0	0.0041872	0	0	0	0	0	0	0	0	0	0	0	0	0	0	0	0	0	0.0004807	0	0	0.0123585	0	0	0	0	0	0.0005927	0	0	0.0139147	0.0011626	0	0	0	0.0018776	1.24e-05	0	0	0.0003449	0
SRS013825	0	0	0.0003764	0	1.19e-05	0	0	0	0.0023721	0	0.0001985	0	0	0	0	0.0001425	0	0	0	0	0	0	0	0	0	0	0.0002963	0	0	0.001451	0	0	7.72e-05	0	4.28e-05	0.0027686	0	0	0.0168111	0.0003117	0	0	0	0.0003834	0.000635	0	0	0.0016568	0
SRS015374	0	0	0.0002756	0	0	0	0	0	6.86e-05	0	0	0	0	0	0	0	0	0	0	0	0	0	0	0	0	0	0	0	0	0.0011374	0	0	0	0	0	0	0	0	0.0003787	0.0004266	0	0	0	0.0007523	0	0	0	0.0003821	0
SRS019221	0	0	1.59e-05	0	0	0	0	0	0.0001514	0	0	0	0	0	0	0	0	0	0	0	0	0	0	0	0	0	0	0	0	9.9e-05	0	0	0	0	0	0	0	0	0.0084144	1.04e-05	0	0	0	2.54e-05	0	0	0	0.0002589	0
SRS024377	0	0	2.53e-05	0	0	0	0	0	0.0001273	0	0	0	0	0	0	0	0	0	0	0	0	0	0	0	0	0	0	0	0	0	0	0	0	0	0	0	0	0	0.000548	0.0001008	0	0	0	0	0	0	0	4.86e-05	0
SRS049283	0	0	0.0002436	0.0003543	0	0	0	0	0.0055897	0	0	0	0	0	0	0.0003618	0	0	0	0	0	0	0	0	0	0.0003484	0.0001157	0	0	0.0014565	0	0	0.000166	0	0.0004151	0.001824	0	0	0.0472569	0.0074702	0	0	0	0.0377634	0	0	0	0	0
SRS050029	0	0	0.00058	0.0001067	0	0	0	0	2.76e-05	0	0	0	0	0	0	5.4e-05	0	0	0	0	0	0	0	0	0	4.12e-05	0.0001205	0	0	0.001468	0	0	0	0	0	4.19e-05	0	0	0.001611	0.0005316	0	0	0	0	2.8e-06	0	0	0.0004043	0
[truncated: 106 more columns]

## Sheet: posterior fornix
k__Bacteria.p__Firmicutes.c__Clostridia.o__Clostridiales.f__Ruminococcaceae.g__Ruminococcus	k__Bacteria.p__Proteobacteria.c__Alphaproteobacteria.o__Rhizobiales.f__Rhizobiaceae.g__Agrobacterium	k__Bacteria.p__Proteobacteria.c__Gammaproteobacteria.o__Pasteurellales.f__Pasteurellaceae.g__Aggregatibacter	k__Bacteria.p__Firmicutes.c__Clostridia.o__Clostridiales.f__Clostridiales_Family_XI_Incertae_Sedis.g__Clostridiales_Family_XI_Incertae_Sedis_unclassified	k__Bacteria.p__Actinobacteria.c__Actinobacteria.o__Coriobacteriales.f__Coriobacteriaceae.g__Olsenella	k__Bacteria.p__Synergistetes.c__Synergistia.o__Synergistales.f__Synergistaceae.g__Pyramidobacter	k__Bacteria.p__Proteobacteria.c__Gammaproteobacteria.o__Enterobacteriales.f__Enterobacteriaceae.g__Citrobacter	k__Bacteria.p__Verrucomicrobia.c__Verrucomicrobiae.o__Verrucomicrobiales.f__Verrucomicrobiaceae.g__Akkermansia	k__Bacteria.p__Fusobacteria.c__Fusobacteria.o__Leptotrichales.f__Leptotrichiaceae.g__Leptotrichia	k__Bacteria.p__Synergistetes.c__Synergistia.o__Synergistales.f__Synergistaceae.g__Jonquetella	k__Bacteria.p__Firmicutes.c__Clostridia.o__Clostridiales.f__Lachnospiraceae.g__Shuttleworthia	k__Bacteria.p__Proteobacteria.c__Gammaproteobacteria.o__Pseudomonadales.f__Moraxellaceae.g__Psychrobacter	k__Bacteria.p__Firmicutes.c__Bacilli.o__Lactobacillales.f__Lactobacillaceae.g__Pediococcus	k__Bacteria.p__Firmicutes.c__Negativicutes.o__Selenomonadales.f__Acidaminococcaceae.g__Phascolarctobacterium	k__Bacteria.p__Fusobacteria.c__Fusobacteria.o__Fusobacteriales.f__Fusobacteriaceae.g__Streptobacillus	k__Bacteria.p__Firmicutes.c__Bacilli.o__Lactobacillales.f__Enterococcaceae.g__Enterococcus	k__Bacteria.p__Firmicutes.c__Negativicutes.o__Selenomonadales.f__Veillonellaceae.g__Megamonas	k__Bacteria.p__Firmicutes.c__Bacilli.o__Lactobacillales.f__Lactobacillaceae.g__Lactobacillus	k__Bacteria.p__Proteobacteria.c__Alphaproteobacteria.o__Sphingomonadales.f__Sphingomonadaceae.g__Sphingopyxis	k__Bacteria.p__Proteobacteria.c__Alphaproteobacteria.o__Rhizobiales.f__Methylobacteriaceae.g__Methylobacterium	k__Bacteria.p__Proteobacteria.c__Alphaproteobacteria.o__Caulobacterales.f__Caulobacteraceae.g__Brevundimonas	k__Bacteria.p__Proteobacteria.c__Betaproteobacteria.o__Burkholderiales.f__Comamonadaceae.g__Delftia	k__Bacteria.p__Proteobacteria.c__Deltaproteobacteria.o__Desulfovibrionales.f__Desulfovibrionaceae.g__Bilophila	k__Bacteria.p__Firmicutes.c__Erysipelotrichi.o__Erysipelotrichales.f__Erysipelotrichaceae.g__Catenibacterium	k__Bacteria.p__Firmicutes.c__Negativicutes.o__Selenomonadales.f__Acidaminococcaceae.g__Acidaminococcus	k__Bacteria.p__Proteobacteria.c__Gammaproteobacteria.o__Cardiobacteriales.f__Cardiobacteriaceae.g__Cardiobacterium	k__Bacteria.p__Firmicutes.c__Erysipelotrichi.o__Erysipelotrichales.f__Erysipelotrichaceae.g__Solobacterium	k__Bacteria.p__Firmicutes.c__Clostridia.o__Clostridiales.f__Ruminococcaceae.g__Subdoligranulum	k__Bacteria.p__Firmicutes.c__Erysipelotrichi.o__Erysipelotrichales.f__Erysipelotrichaceae.g__Bulleidia	k__Bacteria.p__Proteobacteria.c__Betaproteobacteria.o__Burkholderiales.f__Burkholderiaceae.g__Lautropia	k__Bacteria.p__Proteobacteria.c__Alphaproteobacteria.o__Rhizobiales.f__Brucellaceae.g__Brucella	k__Bacteria.p__Proteobacteria.c__Alphaproteobacteria.o__Rhodospirillales.f__Acetobacteraceae.g__Acetobacteraceae_unclassified	k__Bacteria.p__Firmicutes.c__Clostridia.o__Clostridiales.f__Lachnospiraceae.g__Catonella	k__Bacteria.p__Firmicutes.c__Bacilli.o__Lactobacillales.f__Streptococcaceae.g__Lactococcus	k__Bacteria.p__Proteobacteria.c__Deltaproteobacteria.o__Desulfovibrionales.f__Desulfovibrionaceae.g__Desulfovibrio	k__Bacteria.p__Bacteroidetes.c__Bacteroidia.o__Bacteroidales.f__Bacteroidaceae.g__Bacteroides	k__Bacteria.p__Actinobacteria.c__Actinobacteria.o__Coriobacteriales.f__Coriobacteriaceae.g__Eggerthella	k__Bacteria.p__Chloroflexi.c__Chloroflexi.o__Chloroflexales.f__Chloroflexaceae.g__Roseiflexus	k__Bacteria.p__Bacteroidetes.c__Bacteroidia.o__Bacteroidales.f__Prevotellaceae.g__Prevotella	k__Bacteria.p__Bacteroidetes.c__Flavobacteria.o__Flavobacteriales.f__Flavobacteriaceae.g__Capnocytophaga	k__Bacteria.p__Spirochaetes.c__Spirochaetes.o__Spirochaetales.f__Brachyspiraceae.g__Brachyspira	k__Bacteria.p__Actinobacteria.c__Actinobacteria.o__Coriobacteriales.f__Coriobacteriaceae.g__Cryptobacterium	k__Bacteria.p__Cyanobacteria.c__Cyanophyceae.o__Synechococcales.f__Synechococcaceae.g__Prochlorococcus	k__Bacteria.p__Actinobacteria.c__Actinobacteria.o__Actinomycetales.f__Corynebacteriaceae.g__Corynebacterium	k__Bacteria.p__Firmicutes.c__Negativicutes.o__Selenomonadales.f__Veillonellaceae.g__Dialister	k__Bacteria.p__Proteobacteria.c__Alphaproteobacteria.o__Rhizobiales.f__Bradyrhizobiaceae.g__Afipia	k__Bacteria.p__Firmicutes.c__Bacilli.o__Bacillales.f__Listeriaceae.g__Listeria	k__Bacteria.p__Firmicutes.c__Bacilli.o__Lactobacillales.f__Aerococcaceae.g__Abiotrophia	k__Bacteria.p__Firmicutes.c__Clostridia.o__Clostridiales.f__Clostridiaceae.g__Pseudoflavonifractor	k__Bacteria.p__Fusobacteria.c__Fusobacteria.o__Fusobacteriales.f__Fusobacteriaceae.g__Fusobacterium
SRS016111	0	0	0	0	0	0	0	0	0	0	0	0	0	0	0	0	0	0.998265	0	0	0	0	0	0	0	0	0	0	0	0	0	0	0	0	0	0	0	0	0	0	0	0	0	0	0	0	0	0	0
SRS016516	0	0	0	0	0	0	0	0	0	0	0	0	0	0	0	0	0	1	0	0	0	0	0	0	0	0	0	0	0	0	0	0	0	0	0	0	0	0	0	0	0	0	0	0	0	0	0	0	0
SRS019600	0	0	0	0	0	0	0	0	0	0	0	0	0	0	0	0	0	0.999605	0	0	0	0	0	0	0	0	0	0	0	0	0	0	0	0	0	0	0	0	0	0	0	0	0	0	0	0	0	0	0
SRS022158	0	0	0	0	0	0	0	0	0	0	0	0	0	0	0	0	0	0.989161	0	0	0	0	0	0	0	0	0	0	0	0	0	0	0	0	0	0	0	0	0	0	0	0	0	0	0	0	0	0	0
SRS057807	0	0	0	3.79e-05	0	0	0	0	0	0	0	0	0	0	0	0	0	0.99977	0	0	0	0	0	0	0	0	0	0	0	0	0	0	0	0	0	0	0	0	1.9e-05	0	0	0	0	0	0	0	0	0	0
SRS062520	0	0	0	0	0	0	0	0	0	0	0	0	0	0	0	0	0	1	0	0	0	0	0	0	0	0	0	0	0	0	0	0	0	0	0	0	0	0	0	0	0	0	0	0	0	0	0	0	0
SRS011269	0	0	0	0.0038462	0	0	0	0	0	0	0	0	0	0	0	0	0	0.871594	0	0	0	0	0	0	0	0	0	0	0	0	0	0	0	0	0	0	0	0	0.0063427	0	0	0	0	0	0.0002638	0	0	0	0
SRS013542	0	0	0	0.0025864	0	0	0	0	0	0	0	0	0	0	0	0	0	0.014053	0	0	0	0	0	0	0	0	0	0	0	0	0	0	0	0	0	8.53e-05	0	0	0.362829	0	0	0	0	0	0.0104107	0	0	0	0
SRS014494	0.0016011	0	0	0	0	0	0	1.73e-05	0	0	0	0	0	0	0	0	0	0.952881	0	0	0	0	0	0	0	0	0	0	0	0	0	0	0	0	0	0.0228456	0	0	0.0060335	0	0	0	0	0	0	0	0	0	0
SRS019379	0	0	0	0	0	0	0	0	0	0	0	0	0	0	0	0	0	0.977727	0	0	0	0	0	0	0	0	0	0	0	0	0	0	0	0	0	0	0	0	0	0	0	0	0	0	0	0	0	0	0
SRS022092	0	0	0	0	0	0	0	0	0	0	0	0	0	0	0	0	0	1	0	0	0	0	0	0	0	0	0	0	0	0	0	0	0	0	0	0	0	0	0	0	0	0	0	0	0	0	0	0	0
SRS049237	0	0	0	0.0001491	0	0	0	0	0	0	0	0	0	0	0	0	0	0.970992	0	0	0	0	0	0	0	0	0	0	0	0	0	0	0	0	0	0.0005057	0	0	0	0	0	0	0	0	0	0	0	0	0
SRS052620	0	0	0	0	0	0	0	0	0	0	0	0	0	0	0	0	0	0.579824	0	0	0	0	0	0	0	0	0	0	0	0	0	0	0	0	0	0	0	0	0	0	0	0	0	0	0	0	0	0	0
SRS063417	0	0	0	0	0	0	0	0	0	0	0	0	0	0	0	0	0	0.997237	0	0	0	0	0	0	0	0	0	0	0	0	0	0	0	0	0	0	0	0	0	0	0	0	0	0	0	0	0	0	0
SRS064704	0	0	0	0	0	0	0	0	0	0	0	0	0	0	0	0	0	0.999219	0	0	0	0	0	0	0	0	0	0	0	0	0	0	0	0	0	0.0001868	0	0	0	0	0	0	0	0	0	0	0	0	0
SRS011584	0	0	0	0	0	0	0	0	0	0	0	0	0	0	0	0	0	0.998733	0	0	0	0	0	0	0	0	0	0	0	0	0	0	0	0	0	0	0	0	0	0	0	0	0	0	0	0	0	0	0
SRS017520	0	0	0	0	0	0	0	0	0	0	0	0	0	0	0	0	0	0.998543	0	0	0	0	0	0	0	0	0	0	0	0	0	0	0	0	0	0	0	0	0	0	0	0	0	0	0	0	0	0	0
SRS017700	0	0	0	0	0	0	0	0	0	0	0	0	0	0	0	0	0	0.999426	0	0	0	0	0	0	0	0	0	0	0	0	0	0	0	0	0	0	0	0	3.36e-05	0	0	0	0	0	0	0	0	0	0
SRS020349	0	0	0	0.0004807	0	0	0	0	0	0	0	0	0	0	0	0	0	0.997153	0	0	0	0	0	0	0	0	0	0	0	0	0	0	0	0	0	0	0	0	0	0	0	0	0	0	0	0	0	0	0
SRS024428	0	0	0	0.0003571	0	0	0	0	0	0	0	0	0	0	0	0	0	0.663081	0	0	0	0	0	0	0	0	0	0	0	0	0	0	0	0	0	0	0	0	0	0	0	0	0	0	0	0	0	0	0
SRS050184	0	0	0	0.0001935	0	0	0	0	0	0	0	0	0	0	0	0	0	0.992299	0	0	0	0	0	0	0	0	0	0	0	0	0	0	0	0	0	0	0	0	0	0.0008695	0	0	0	0.0037507	0	0	0	0	0
SRS065347	0	0	0	9.75e-05	0	0	0	0	0	0	0	0	0	0	0	0	0	0.998049	0	0	0	0	0	0	0	0	0	0	0	0	0	0	0	0	0	0	0	0	0	0	0	0	0	0	0	0	0	0	0
SRS011355	0	0	0	0	0	0	0	0	0	0	0	0	0	0	0	0	0	0.999696	0	0	0	0	0	0	0	0	0	0	0	0	0	0	0	0	0	0	0	0	5.28e-05	0	0	0	0	0	0	0	0	0	0
SRS015225	0	0	0	0.0131638	0	0	0	0	0	0	0	0	0	0	0	0	0	0.98051	0	0	0	0	0	0	0	0	0	0	0	0	0	0	0	0	0	0	0	0	0.000107	0	0	0	0	0	0	0	0	0	0
SRS017497	0	0	0	0	0	0	0	0	0	0	0	0	0	0	0	0	0	0.0010376	0	0	0	0	0	0	0	0	0	0	0	0	0	0	0	0	0	0.0001025	0	0	0.479312	0	0	0	0	0	0.0091936	0	0	0	0
SRS023850	0	0	0	0	0	0	0	0	0	0	0	0	0	0	0	0	0	0.717974	0	0	0	0	0	0	0	0	0	0	0	0	0	0	0	0	0	0.0123894	0	0	0.108819	0	0	0	0	0	0.0128239	0	0	0	0
SRS044742	0	0	0	0.0154238	0	0	0	0	0	0	0	0	0	0	0	0	0	0.943673	0	0	0	0	0	0	0	0	0	0	0	0	0	0	0	0	0	0	0	0	0.000461	0	0	0	0	0	0	0	0	0	0
SRS052330	0	0	0	0	0	0	0	0	0	0	0	0	0	0	0	0	0	0.998409	0	0	0	0	0	0	0	0	0	0	0	0	0	0	0	0	0	0	0	0	0	0	0	0	0	0	0	0	0	0	0
SRS054962	0	0	0	0.0152098	0	0	0	0	0	0	0	0	0	0	0	0	0	0.968492	0	0	0	0	0	0	0	0	0	0	0	0	0	0	0	0	0	0	0	0	0	0	0	0	0	0.0001123	0	0	0	0	0
SRS064376	0	0	0	0	0	0	0	0	0	0	0	0	0	0	0	0	0	0.997984	0	0	0	0	0	0	0	0	0	0	0	0	0	0	0	0	0	0.0013109	0	0	0	0	0	0	0	0	0	0	0	0	0
SRS016191	0	0	0	0	0	0	0	0	0	0	0	0	0	0	0	0	0	0.998338	0	0	0	0	0	0	0	0	0	0	0	0	0	0	0	0	0	0	0	0	0.0004047	0	0	0	0	1e-05	0	0	0	0	0
SRS018769	0	0	0	0	0	0	0	0	0	0	0	0	0	0	0	0	0	0.998025	0	0	0	0	0	0	0	0	0	0	0	0	0	0	0	0	0	0.0007779	0	0	0.0001618	0	0	0	0	0	0	0	0	0	0
SRS019989	0	0	0	0	0	0	0	0	0	0	0	0	0	0	0	0	0	0.988527	0	0	0	0	0	0	0	0	0	0	0	0	0	0	0	0	0	0	0	0	0.0002738	0	0	0	0	0	0	0	0	0	0
SRS021969	0	0	0	0.0014907	0	0	0	0	0	0	0	0	0	0	0	0	0	0.998509	0	0	0	0	0	0	0	0	0	0	0	0	0	0	0	0	0	0	0	0	0	0	0	0	0	0	0	0	0	0	0
SRS042428	0	0	0	0.0387202	0	0	0	0	0	0	0	0	0	0	0	0	0	0.960849	0	0	0	0	0	0	0	0	0	0	0	0	0	0	0	0	0	0	0	0	0	0	0	0	0	0	0	0	0	0	0
SRS051505	0	0	0	0.0058387	0	0	0	0	0	0	0	0	0	0	0	0	0	0.80362	0	0	0	0	0	0	0	0	0	0	0	0	0	0	0	0	0	0	0	0	0	0	0	0	0	0	0.0090827	0	0	0	0
SRS055298	0	0	0	0.011961	0	0	0	0	0	0	0	0	0	0	0	0	0	0.957721	0	0	0	0	0	0	0	0	0	0	0	0	0	0	0	0	0	0	0	0	5.2e-05	0	0	0	0	1.73e-05	0	0	0	0	0
SRS056695	0	0	0	3.84e-05	0	0	0	0	0	0	0	0	0	0	0	0	0	0.999866	0	0	0	0	0	0	0	0	0	0	0	0	0	0	0	0	0	0	0	0	0	0	0	0	0	0	0	0	0	0	0
[truncated: 106 more columns]

## Sheet: stool
k__Bacteria.p__Firmicutes.c__Clostridia.o__Clostridiales.f__Ruminococcaceae.g__Ruminococcus	k__Bacteria.p__Proteobacteria.c__Alphaproteobacteria.o__Rhizobiales.f__Rhizobiaceae.g__Agrobacterium	k__Bacteria.p__Proteobacteria.c__Gammaproteobacteria.o__Pasteurellales.f__Pasteurellaceae.g__Aggregatibacter	k__Bacteria.p__Firmicutes.c__Clostridia.o__Clostridiales.f__Clostridiales_Family_XI_Incertae_Sedis.g__Clostridiales_Family_XI_Incertae_Sedis_unclassified	k__Bacteria.p__Actinobacteria.c__Actinobacteria.o__Coriobacteriales.f__Coriobacteriaceae.g__Olsenella	k__Bacteria.p__Synergistetes.c__Synergistia.o__Synergistales.f__Synergistaceae.g__Pyramidobacter	k__Bacteria.p__Proteobacteria.c__Gammaproteobacteria.o__Enterobacteriales.f__Enterobacteriaceae.g__Citrobacter	k__Bacteria.p__Verrucomicrobia.c__Verrucomicrobiae.o__Verrucomicrobiales.f__Verrucomicrobiaceae.g__Akkermansia	k__Bacteria.p__Fusobacteria.c__Fusobacteria.o__Leptotrichales.f__Leptotrichiaceae.g__Leptotrichia	k__Bacteria.p__Synergistetes.c__Synergistia.o__Synergistales.f__Synergistaceae.g__Jonquetella	k__Bacteria.p__Firmicutes.c__Clostridia.o__Clostridiales.f__Lachnospiraceae.g__Shuttleworthia	k__Bacteria.p__Proteobacteria.c__Gammaproteobacteria.o__Pseudomonadales.f__Moraxellaceae.g__Psychrobacter	k__Bacteria.p__Firmicutes.c__Bacilli.o__Lactobacillales.f__Lactobacillaceae.g__Pediococcus	k__Bacteria.p__Firmicutes.c__Negativicutes.o__Selenomonadales.f__Acidaminococcaceae.g__Phascolarctobacterium	k__Bacteria.p__Fusobacteria.c__Fusobacteria.o__Fusobacteriales.f__Fusobacteriaceae.g__Streptobacillus	k__Bacteria.p__Firmicutes.c__Bacilli.o__Lactobacillales.f__Enterococcaceae.g__Enterococcus	k__Bacteria.p__Firmicutes.c__Negativicutes.o__Selenomonadales.f__Veillonellaceae.g__Megamonas	k__Bacteria.p__Firmicutes.c__Bacilli.o__Lactobacillales.f__Lactobacillaceae.g__Lactobacillus	k__Bacteria.p__Proteobacteria.c__Alphaproteobacteria.o__Sphingomonadales.f__Sphingomonadaceae.g__Sphingopyxis	k__Bacteria.p__Proteobacteria.c__Alphaproteobacteria.o__Rhizobiales.f__Methylobacteriaceae.g__Methylobacterium	k__Bacteria.p__Proteobacteria.c__Alphaproteobacteria.o__Caulobacterales.f__Caulobacteraceae.g__Brevundimonas	k__Bacteria.p__Proteobacteria.c__Betaproteobacteria.o__Burkholderiales.f__Comamonadaceae.g__Delftia	k__Bacteria.p__Proteobacteria.c__Deltaproteobacteria.o__Desulfovibrionales.f__Desulfovibrionaceae.g__Bilophila	k__Bacteria.p__Firmicutes.c__Erysipelotrichi.o__Erysipelotrichales.f__Erysipelotrichaceae.g__Catenibacterium	k__Bacteria.p__Firmicutes.c__Negativicutes.o__Selenomonadales.f__Acidaminococcaceae.g__Acidaminococcus	k__Bacteria.p__Proteobacteria.c__Gammaproteobacteria.o__Cardiobacteriales.f__Cardiobacteriaceae.g__Cardiobacterium	k__Bacteria.p__Firmicutes.c__Erysipelotrichi.o__Erysipelotrichales.f__Erysipelotrichaceae.g__Solobacterium	k__Bacteria.p__Firmicutes.c__Clostridia.o__Clostridiales.f__Ruminococcaceae.g__Subdoligranulum	k__Bacteria.p__Firmicutes.c__Erysipelotrichi.o__Erysipelotrichales.f__Erysipelotrichaceae.g__Bulleidia	k__Bacteria.p__Proteobacteria.c__Betaproteobacteria.o__Burkholderiales.f__Burkholderiaceae.g__Lautropia	k__Bacteria.p__Proteobacteria.c__Alphaproteobacteria.o__Rhizobiales.f__Brucellaceae.g__Brucella	k__Bacteria.p__Proteobacteria.c__Alphaproteobacteria.o__Rhodospirillales.f__Acetobacteraceae.g__Acetobacteraceae_unclassified	k__Bacteria.p__Firmicutes.c__Clostridia.o__Clostridiales.f__Lachnospiraceae.g__Catonella	k__Bacteria.p__Firmicutes.c__Bacilli.o__Lactobacillales.f__Streptococcaceae.g__Lactococcus	k__Bacteria.p__Proteobacteria.c__Deltaproteobacteria.o__Desulfovibrionales.f__Desulfovibrionaceae.g__Desulfovibrio	k__Bacteria.p__Bacteroidetes.c__Bacteroidia.o__Bacteroidales.f__Bacteroidaceae.g__Bacteroides	k__Bacteria.p__Actinobacteria.c__Actinobacteria.o__Coriobacteriales.f__Coriobacteriaceae.g__Eggerthella	k__Bacteria.p__Chloroflexi.c__Chloroflexi.o__Chloroflexales.f__Chloroflexaceae.g__Roseiflexus	k__Bacteria.p__Bacteroidetes.c__Bacteroidia.o__Bacteroidales.f__Prevotellaceae.g__Prevotella	k__Bacteria.p__Bacteroidetes.c__Flavobacteria.o__Flavobacteriales.f__Flavobacteriaceae.g__Capnocytophaga	k__Bacteria.p__Spirochaetes.c__Spirochaetes.o__Spirochaetales.f__Brachyspiraceae.g__Brachyspira	k__Bacteria.p__Actinobacteria.c__Actinobacteria.o__Coriobacteriales.f__Coriobacteriaceae.g__Cryptobacterium	k__Bacteria.p__Cyanobacteria.c__Cyanophyceae.o__Synechococcales.f__Synechococcaceae.g__Prochlorococcus	k__Bacteria.p__Actinobacteria.c__Actinobacteria.o__Actinomycetales.f__Corynebacteriaceae.g__Corynebacterium	k__Bacteria.p__Firmicutes.c__Negativicutes.o__Selenomonadales.f__Veillonellaceae.g__Dialister	k__Bacteria.p__Proteobacteria.c__Alphaproteobacteria.o__Rhizobiales.f__Bradyrhizobiaceae.g__Afipia	k__Bacteria.p__Firmicutes.c__Bacilli.o__Bacillales.f__Listeriaceae.g__Listeria	k__Bacteria.p__Firmicutes.c__Bacilli.o__Lactobacillales.f__Aerococcaceae.g__Abiotrophia	k__Bacteria.p__Firmicutes.c__Clostridia.o__Clostridiales.f__Clostridiaceae.g__Pseudoflavonifractor	k__Bacteria.p__Fusobacteria.c__Fusobacteria.o__Fusobacteriales.f__Fusobacteriaceae.g__Fusobacterium
SRS011405	0.0109705	0	0	0	0	0	0	0.0013318	0	0	0	0	0	0	0	0	0	0	0	0	0	0	0.0001508	0	0	0	0	9.9e-06	0	0	0	0	0	0	0.0001805	0.788837	3.4e-06	0	0	0	0	0	0	0	0.0034067	0	0	0	1.65e-05
SRS011529	0.0010695	0	0	0	0	2e-06	0	2.49e-05	0	0	0	0	0	0	0	4.37e-05	0	0.0006204	0	0	0	0	6.49e-05	0.0011721	0	0	0	2.53e-05	0	0	0	0	0	0	6.74e-05	0.243905	0	0	0.547805	0	0	0	0	0	0.0748603	0	0	0	1.04e-05
SRS011586	0.245637	0	0	0	0	0	0	0.0074244	0	0	0	0	0	0	0	0	0	0	0	0	0	0	0.000113	0	0	0	0	0.0001425	0	0	0	0	0	0.0003489	0.0003596	0.35978	4.07e-05	0	0.0038175	0	0	0	0	0	0.006569	0	0	0	0.0001462
SRS012902	0.0059813	0	0	0	0	0	0	0	0	0	0	0	0	0	0	0	0.0391125	0	0	0	0	0	0	0	0	0	0	0	0	0	0	0	0	0	0	0.939258	0	0	0	0	0	0	0	0	0	0	0	0	3.26e-05
SRS014923	0.252146	0	0	0	0	0	0	5.84e-05	3.28e-05	0	0	0	0	0	0	4.21e-05	0	1.77e-05	0	0	0	0	5.83e-05	2.2e-06	0	0	2.43e-05	0.0002576	0	0	0	0	0	1.22e-05	8.64e-05	0.192809	0.000518	0	4.43e-05	0	0	0	0	0	0.246692	0	0	0	0.000202
SRS055982	0.0021307	0	0	0	0	0	0	0.0001848	0	0	0	0	0	0	0	2.34e-05	0	0	0	0	0	0	0.0001801	0	0	0	0	4.83e-05	0	0	0	0	0	0	9.33e-05	0.610224	0.0001316	0	0	0	0	0	0	0	0.0049846	6e-07	0	0	1.98e-05
SRS015190	0.0462877	0	0	0	0	0	0	0	0	0	0	0	0	0	0	0	0	0	0	0	0	0	0	0	0	0	0	4.61e-05	0	0	0	0	0	0	0.0001362	0.797344	0	0	1.3e-06	0	0	0	0	0	0	0	0	0	6.28e-05
SRS015217	0.0759847	0	0	0	0	0	0	0.0422237	0	0	0	0	0	0	0	5.66e-05	0	0.0002874	0	0	0	0	0.0007929	0	1.61e-05	0	0.0001965	0.0013904	0	0	0	0	0	6.08e-05	0.0006249	0.128349	0.002657	0	0.0012495	0	0	0	0	0	0.0001863	0	0	0	0.0001775
SRS015578	0.030686	0	5.84e-05	0	0	0	0	0	0	0	0	0	0	0	0	5.28e-05	0	0	0	0	0	0	0	0	0	0	0	0.0002377	0	0	0	0	0	0.0023221	7.86e-05	0.558469	4.43e-05	0	0	0	0	0	0	0	0.0582731	0	0	0	6.39e-05
SRS015663	0.0801468	0	0	3.86e-05	0	0	0	0.0259173	0	0	0	0	0	0	0	0	0	0	0	0	0	0	0.0008361	7e-07	0	0	0	0.0001494	0	0	0	0	0	6.29e-05	0.000177	0.435749	0	0	0.00016	0	0	0	0	0	0.0843858	0	0	0	5.8e-05
SRS016056	0.0022167	0	0	0	0	0	0	0	0	0	0	0	0	0	0	0	0	0	0	0	0	0	0.0001596	0	0	0	0	2.43e-05	0	0	0	0	0	0	4.21e-05	0.861012	1.19e-05	0	0	0	0	0	0	0	0.0001093	0	0	0	7.15e-05
SRS016989	0.0031447	0	0	0	0	0	0	0	0	0	0	0	0	0	0	0	0	0	0	0	0	0	0.0006611	0	0	0	0	2.32e-05	0	0	0	0	0	0	0.0001031	0.882289	0	0	0	0	0	0	0	0	0	0	0	0	1.35e-05
SRS017191	0.0212861	0	0	0	0	0	0	8.47e-05	0	0	0	0	0	0	0	0	0	0	0	0	0	0	0	0.0017701	0	0	0	2.75e-05	0	0	0	0	0	0	1.84e-05	0.777483	0	0	0	0	0	0	0	0	0	0	0	0	2.67e-05
SRS017433	0.003512	0	0	0	0	0	0	0	0	0	0	0	0	0	0	1.26e-05	0.0061717	0	0	0	0	0	0.001324	0	0	0	0	1.24e-05	0	0	0	0	0	0	0.0018624	0.590961	7.28e-05	0	4.18e-05	0	0	0	0	0	0	0	0	0	4.02e-05
SRS018351	0.0944325	0	0	0	0	0	0	0.0073962	0	0	0	0	0	0	0	1.39e-05	0	0	0	0	0	0	0.0001511	0	0	0	0	0.0003161	2.3e-06	0	0	0	0	0.0001415	0.0001647	0.55258	8.32e-05	0	0	0	0	0	0	0	0.0647916	0	0	0	3.21e-05
SRS018427	0.0753076	0	0	0	0	0	0	0	0	0	0	0	4.12e-05	0	0	0	0	0.000151	0	0	0	0	0.0025441	0	0	0	0	0.0003765	0	0	0	0	0	0.0001034	0.0004349	0.525058	0.0001709	0	0	0	0	0	0	0	0.0738776	0	0	0	9.55e-05
SRS019582	0.0095847	0	0	0	0	0	0	0.0081841	0	0	0	0	0	0	0	9e-06	0	0	0	0	0	0	7.65e-05	0.0042866	0	0	0	0.0002942	0	0	1.9e-05	3.9e-05	0	0	0.0019658	0.256402	0	0	0.139772	0	0	0	0	0	0	0	0	0	9.87e-05
SRS019601	0.113744	0	0	0	0	0	0	0.0498535	0	0	0	0	0	0	0	0	0	0	0	0	0	0	0.0009194	0	0	0	0.0002057	5.5e-06	0	0	0	0	0	0	0.0002256	0.54058	0.0020948	0	2.85e-05	0	0	0	0	0	0.0012442	0	0	0	0.0002078
SRS022071	0.0308177	0	0	0	0	0	0	0.0004701	0	0	0	0	0	0	0	1.29e-05	0	0	0	0	0	0	0.0026532	0	0	0	0	0.0002976	0	0	0	0	0	0	0.003715	0.231696	2.16e-05	0	0	0	0	0	0	0	0.0158663	0	0	0	0.0001629
SRS024132	0.0392185	0	0	0	0	0	0	0.0051751	0	0	0	0	0	0	0	0	0	0	0	0	0	0	0.0019054	0	0	0	0	0.0002988	0	0	0	0	0	8.3e-06	0.0004626	0.163454	9.8e-06	0	0.0316189	0	0	0	0	0	0.0382773	0	0	0	3.07e-05
SRS024549	0.0043588	0	0	0	0	0	0	0.000402	0	0	0	0	0	0	0	0	0	0	0	0	0	0	6.46e-05	0	0	0	0	0	0	0	0	0	0	0	2.19e-05	0.710397	2.09e-05	0	0	0	0	0	0	0	0.0185593	0	0	0	1.69e-05
SRS024625	0.004188	0	0	2.7e-06	0	0	0	0	0	0	0	0	0	0	0	0	0	0	0	0	0	0	0.0002944	0	0	0	0	5.5e-05	0	0	0	0	0	0	3.77e-05	0.744915	0	0	0	0	0	0	0	0	0	0	0	0	7.2e-06
SRS043001	0.0009916	0	0	0	0	0	0	0	0	0	0	0	0	0	0	0	0	0	0	0	0	0	0.0001003	0	0	0	0	2e-06	0	0	0	0	0	0	3.56e-05	0.820307	5e-05	0	0	0	0	0	0	0	0	0	0	0	2.85e-05
SRS045004	0.0067149	0	0	0	0	0.0001564	0	7.7e-06	0	0	0	0	0	0	0	0	0	0	0	0	0	0	0.0002034	0	0	0	0	7.34e-05	0	0	0	0	0	0	8.38e-05	0.546085	0	0	0	0	0	0	0	0	0.0285083	0	0	0	1.02e-05
SRS045713	0.0016382	0	0	0	0	0	0	0	0	0	0	0	0	0	0	0	0	0.0001496	0	0	0	0	3.31e-05	0	0	0	0	1.23e-05	0	0	0	0	0	0	4.65e-05	0.357098	0	0	0.127175	0	0	0	0	0	0	0	0	0	1.4e-05
SRS050422	0.0690146	0	0	0	0	0	0	0	0	0	0	0	0	0	0	2.24e-05	0	0	0	0	0	0	0.0021473	0	0	0	8.9e-06	0.000115	0	0	0	0	0	5.82e-05	0.0003536	0.179004	2.5e-06	0	0	0	0	0	0	0	0	0	0	0	3.88e-05
SRS011239	0.055571	0	0	0	0	0	0	0.0026717	0	0	0	0	0	0	0	2.44e-05	0	0	0	0	0	0	0.0016181	0	4.4e-06	0	0	9e-05	0	0	0	0	0	0	0.0002947	0.452458	0	0	0	0	0	0	0	0	0.0042194	0	0	0	8.44e-05
SRS014459	0.0522957	0	0	0	0	0	0	0.0020598	0	0	0	0	0	0	0	0	0	0.0011234	0	0	0	0	0.0042555	0	0	0	1.72e-05	0.0004924	0	0	0	0	0	0.0001586	0.0006131	0.325571	0.0001195	0	3.65e-05	0	0	0	0	0	0.0631311	0	0	0	0.0001113
SRS056259	0.125546	0	0	0	0	0	0	0.0003579	0	0	0	0	0	0	0	0	0	0	0	0	0	0	4.4e-06	0	0	0	0	9.4e-06	0	0	0	0	0	2.1e-05	1.42e-05	0.717867	0	0	0	0	7.57e-05	0	0	0	0	0	0	0	5.29e-05
SRS058770	0.0021743	0	0	0	0	0	0	0	0	0	0	0	0	0	0	8.4e-06	0	0	0	0	0	0	1.6e-06	0	0	0	0	0.0001448	0	0	0	0	0	0	4.31e-05	0.438629	3.04e-05	0	0	0	0	0	0	0	0.0246512	0	0	0	7.88e-05
SRS063985	0.0196804	0	0	0	0	0	0	0.0317206	0	0	0	0	0	0	0	6.4e-06	0	0	0	0	0	0	0.0009506	0	0	0	0	0.0003901	0	0	0	0	0	0	0.0011618	0.285068	0	0	0	0	0	0	0	0	0.0493542	0	0	0	8.54e-05
SRS015854	0.0670024	0	0	0	0	0	0	0.0278457	0	0	0	0	0	0	0	0	0	1.6e-06	0	0	0	0	0.0011185	0	0	0	0	7.06e-05	0	0	0	0	0	0.0009742	0.0001854	0.534776	0.0002803	0	0	0	0	0	0	0	0	0	0	0	3.91e-05
SRS016203	0.0583403	0	0	1.26e-05	0	0	0	0.008328	0	0	0	0	0	0	0	0	0	0	0	0	0	0	0	0	0	0	0	0.0001191	0	0	0	0	0	0	0.0005831	0.482986	0	0	0	0	0	0	0	0	0.015157	0	0	0	0.000243
SRS016335	0.0247159	0	0	0	0	0	0	0.0145313	0	0	0	0	0	0	0	0	7.64e-05	0	0	0	0	0	4.9e-05	0	0	0	0	0.000115	0	0	0	0	0	0	7.33e-05	0.552243	0	0	0	0	0	0	0	0	0	0	0	0	2.54e-05
SRS017307	0.0049056	0	0	0	0	0	0	0	0	0	0	0	0	0	0	0	0	0	0	0	0	0	6.19e-05	0	0	0	0	2.71e-05	0	0	0	0	0	0	3.92e-05	0.0796599	0	0	0.745238	0	0	0	0	0	0	0	0	0	1.57e-05
SRS017701	0.0146433	0	0	0	0	0	0	8.06e-05	0	0	0	0	0	0	0	0	0	0	0	0	0	0	7.29e-05	0	0	0	0	5.44e-05	0	0	0	0	0	0	0.0003367	0.710789	0	0	6.1e-06	0	0	0	0	0	0	0	0	0	1.4e-06
SRS018656	0.147614	0	0	0	0	0	0	0.002369	0	0	0	0	0	0	0	0	0	0	0	0	0	0	0	0	0	0	9.12e-05	0.0001357	0	0	0	0	0	2.19e-05	0.0003819	0.0592727	7.47e-05	0	0.0003219	0	0	0	0	0	0.461364	0	0	0	8.6e-05
SRS019161	0.014197	0	0	0	0	0	0	0.0104554	0	0	0	0	0	0	0	1.48e-05	0	0	0	0	0	0	0.0004424	0	0	0	0	9.63e-05	0	0	0	0	0	0	0.0001419	0.478771	0	0	1.07e-05	0	0	0	0	0	0.0305963	0	0	0	2.13e-05
SRS019968	0.0512756	0	0	0	0	0	0	0.0118029	0	0	0	0	0	0	0	0	0	0	0	0	0	0	5.72e-05	0	0	0	0	6.15e-05	0	0	0	1.13e-05	0	1.28e-05	0.0003405	0.330127	1.4e-05	0	0	0	0	0	0	0	0	0	0	0	2.6e-05
SRS020233	0.0885894	0	0	0	0	0	0	0.001879	0	0	0	0	0	9e-07	0	5.95e-05	0	8.94e-05	0	0	0	0	0.0001271	0	0	0	0	0.0002767	0	0	0	3.16e-05	0	0	0.0013063	0.479035	0	0	0	0	0	0	0	0	0	0	0	0	7.4e-05
SRS020328	0.205565	0	0	0	0	0	0	0.109245	0	0	0	0	0	0	0	0	0	0	0	0	0	0	0	5e-07	0	0	8.18e-05	0.000278	4.7e-06	0	0	0	0	3.62e-05	0.0001362	0.158439	0.0001322	0	0.0002053	0	0	5.5e-06	0	0	0.0189324	0	0	0	6.73e-05
SRS022609	0.0020699	0	0	0	0	0	0	0.0002074	0	0	0	0	0	0	0	0	0	0	0	0	0	0	3.8e-06	0.0021705	0	9e-07	0	1.96e-05	0	0	0	0.0002558	0	0	0.0002207	0.192864	0	0	0.414778	1.31e-05	0	0	0	0	2.95e-05	0	0	0	2.74e-05
SRS023583	0.0002437	0	0	0	0	0	0	0	0	0	0	0	0	0	0	0	0	0	0	0	0	0	5.44e-05	0	0	0	0	4.84e-05	0	0	0	0	0	0	4.47e-05	0.671812	0	0	3.8e-05	0	0	0	0	0	0.0116521	0	0	0	6.8e-06
SRS024265	0.0358814	0	0	0	0	0	0	0	0	0	0	0	0	0	0	0	0	0	0	0	0	0	0	0	0	0	0	4.98e-05	0	0	0	0	0	0	7.46e-05	0.656215	0	0	0	0	0	0	0	0	0.0892995	0	0	0	0
SRS047044	0.0004957	0	0	0	0	0	0	8.3e-06	0	0	0	0	0	0	0	0	0	0	0	0	0	0	4.76e-05	0	0	0	0	2.93e-05	0	0	0	0	0	0	1.57e-05	0.109675	0	0	0.782921	0	0	0	0	0	0	0	0	0	9.5e-06
SRS052697	0.0195068	0	0	3.37e-05	0	0	0	0.000273	0	0	0	0	0	0	0	2.31e-05	0	0	0	0	0	0	0.0001821	0	0	0	0	0.0002695	0	0	0	1.58e-05	0	0	0.0009423	0.463393	4.4e-06	0	0.000488	0	0	0	0	0	0.0374929	0	0	0	4.57e-05
SRS011452	0.0185125	0	0	4.37e-05	0	0	0	0	0	0	0	0	0	0	0	0	0	0	0	0	0	0	0	0	0	0	0	0	0	0	0	0	0	0	0.0002124	0.792773	0	0	0	0	0	0	0	0	0.0022363	0	0	0	0.0001199
SRS014613	0.0092627	0	0	0	0	0	0	0.0012888	0	0	0	0	0	0	0	0	0	0	0	0	0	0	6.45e-05	0	0	0	0	2.36e-05	0	0	0	0	0	0	8.39e-05	0.57082	0	0	0	0	0	0	0	0	0.0180283	0	0	0	9.6e-06
SRS014979	0.0184733	0	0	0	0	0	0	0.180472	0	0	0	0	0	0	0	3.1e-05	0	0	0	0	0	0	0	0	0	0	0	0.0005685	0	0	0	0	0	8.28e-05	0.00066	0.117792	7.03e-05	0	0	0	0	0	0	0	0	0	0	0	0.0001785
SRS054956	0.0409112	0	0	0	0	0	0	0	0	0	0	0	0	0	0	4.38e-05	0	6.4e-05	0	0	0	0	0	0	0	0	1.67e-05	0.0002967	0	0	0	0	0	2.67e-05	0.0002469	0.647557	6.07e-05	0	1.18e-05	0	0	0	0	0	0	0	0	0	0.000246
SRS057717	0.0659619	0	0	5.1e-06	0	0	0	0	0	0	0	0	0	0	0	0	0	0	0	0	0	0	0.0007256	0	1.8e-06	0	0	0	0	0	0	0	0	1.7e-06	0.0001011	0.801254	3.1e-05	0	0	0	0	0	0	7e-07	1.48e-05	0	0	0	2.24e-05
SRS058723	0.0121829	0	0	2.36e-05	0	0	0	0	0	0	0	0	0	0	0	0	0	0	0	0	0	0	0	0	0	0	0	4.01e-05	0	0	0	0	0	4e-06	0.0001711	0.876193	7.17e-05	0	0	0	0	0	0	0	0	0	0	0	9.49e-05
SRS064557	0.0072172	0	0	0	0	0	0	0	0	0	0	0	0	0	0	0	0	0	0	0	0	0	0.0003623	0	0	0	0	0	0	0	0	0	0	0	8.22e-05	0.792617	3.88e-05	0	0	0	0	0	0	0	0	0	0	0	3.49e-05
SRS064645	0.0212251	0	0	0	0	0	0	0	0	0	0	0	0	0	0	0	0	0	0	0	0	0	0.0004625	0	0	0	0	0	0	0	0	0	0	0	0.0002867	0.789207	0	0	9.1e-05	0	0	0	0	0	0.0675725	0	0	0	4.73e-05
SRS015264	0.0067387	0	0	0.0017646	0	0	0	0.0035453	0	0	0	0	0	0	0	0	0	1.46e-05	0	0	0	0	0	0	4.1e-06	0	0	0.0001244	0	0	0	0	0	0.0004335	0.0001582	0.544215	4.59e-05	0	0	0	0	0	0	0	0.106349	0	0	0	0.0001974
SRS016495	0.355309	0	0	0	0	0	0.0004125	0	0	0	0	0	0	0	0	0.0081809	0	0	0	0	0	0	4.66e-05	0	3.1e-06	0	1.63e-05	8.38e-05	0	0	0	0	0	0.0002934	0	0.213114	0.0001012	0	0	0	0	0	0	0	0	0	0	0	5.62e-05
SRS017103	0.0041169	0	0	0	0	0	0	0.0379315	0	0	0	0	0	0.0068654	0	0	0	0.0027572	0	0	0	0	0.0022283	0	0	0	0	0.0002202	0	0	0	0	0	0	0.0003987	0.453494	2.49e-05	0	0	0	0	0	0	0	0	0	0	0	3.35e-05
SRS018575	0.0016406	0	0	0	0	0	0	0	0	0	0	0	0	0	0	0	0	0	0	0	0	0	0.0017309	0	0	0	0	4.05e-05	0	0	0	0	0	0	0.0002119	0.810966	0	0	7.96e-05	4.8e-06	0	0	0	0	0	0	0	0	7.2e-05
SRS019267	0.002056	0	0	0	0	0	0	0	0	0	0	0	0	0.001108	0	0	0	3.73e-05	0	0	0	0	0.0001729	0	0	0	0	2.06e-05	0	0	0	0	0	0	5.15e-05	0.781106	7.4e-05	0	2.7e-05	0	0	0	0	0	0	0	0	0	3.14e-05
SRS019787	0.0007391	0	0	0	0	0	0	0.0501912	0	0	0	0	0	0	0	0	0	0	0	0	0	0	9.01e-05	0	1.6e-06	0	0	0	0	0	0	0	0	0	8.89e-05	0.741021	4.36e-05	0	4.9e-06	0	0	0	0	0	0	0	0	0	2.29e-05
SRS019910	0.0268128	0	0	0	0	0	0	0	0	0	0	0	0	0.0133135	0	0	0	0	0	0	0	0	0.0051585	0	0	0	0	3.43e-05	0	0	0	3e-05	0	1.22e-05	0.0005	0.488039	0	0	0.0651857	0	0	0	0	0	0	0	0	0	6.69e-05
SRS020869	0.0174284	0	0	0	0	0	0	0.0300356	0	0	0	0	0	0	0	0.0017169	0	0.0110282	0	0	0	0	0	0	0	0	0	0.0006406	0	0	0	0	0	0.0006727	0.0015227	0.656872	4.77e-05	0	0.000102	0	0	0	0	0	0.002486	0	0	0	0.0001543
SRS021484	0.0283637	0	0	0	0	0	0	0.0064701	0	0	0	0	0	0	0	5.9e-06	0	0	0	0	0	0	0.0002678	0	0	0	0	6.22e-05	0	0	0	0	0	0	0.0001643	0.502247	1.6e-06	0	0	0	0	0	0	0	0	0	0	0	4.91e-05
SRS023176	0.0526166	0	0	0	0	0	0	0	0	0	0	0	0	0	0	0	0	0	0	0	0	0	0.0001151	0	0	0	0	0	0	0	0	0	0	0	0.0001974	0.922813	0	0	0	0	0	0	0	0	0	0	0	0	3.41e-05
SRS023526	0.0186769	0	0	0	0	0	0	0.0013849	0	0	0	0	0	0	0	1.16e-05	0	5.26e-05	0	0	0	0	0.0013648	0	0	0	0	4.07e-05	0	0	0	2.47e-05	0	0	0.0003586	0.219649	2.5e-06	0	0.455574	0	0	0	0	0	0	0	0	0	0.0001209
SRS023971	0.0263569	0	0	0	0	0	0	0	0	0	0	0	0	0	0	0	0	0	0	0	0	0	0.0001227	0	0	0	0	3.84e-05	0	0	0	0	0	0	4.86e-05	0.827141	6.06e-05	0	6.2e-06	0	0	0	0	0	0	0	0	0	2.9e-05
SRS024435	0.0009249	0	0	0	0	0	0	0.0053805	0	0	0	0	0	0	0	3.1e-05	0.0068861	0	0	0	0	0	0.0006455	0	0	0	0	0.0001744	0	0	0	0.0017687	0	0	0.0021552	0.429972	0	0	0	0	0	0	0	0	0	0	0	0	3.01e-05
SRS048870	0.0033236	0	0	0	0	0	0	0.0073901	0	0	0	0	0	0.0058981	0	0	0	0	0	0	0	0	0.0006988	0	0	0	0	0.0001006	0	0	0	0	0	0	0.000108	0.51193	0	0	9.1e-06	0	0	0	0	0	0	0	0	0	0.0001962
SRS049959	0.0033859	0	0	0	0	0	0	0	0	0	0	0	0	0.0542992	0	0	0	0	0	0	0	0	0.0001005	1.21e-05	0	0	0	0.0002343	0	0	0	4.4e-05	0	1.48e-05	0.0027414	0.145574	0	0	0.102426	0	0	0	0	0	0	0	0	0	0.0002185
SRS049995	0.0015125	0	0	0	0	0	0	0.0008381	0	0	0	0	0	0	0	0	0	0	0	0	0	0	0.0002815	0	6e-07	0	0	6e-05	0	0	0	0	0	0	0.000176	0.396628	2.8e-06	0	0.129194	0	0	0	0	0	0	0	0	0	4.72e-05
SRS050752	0.0461618	0	0	0	0	0	0	0.0718433	0	0	0	0	0	0	0	0	0	0	0	0	0	0	0.002678	0	0	0	4.82e-05	0.0003206	0	0	0	0	0	0.0001259	0.000473	0.222533	6.9e-06	0	0.392693	0	0	0	0	0	0	0	0	0	0.000182
SRS053335	0.0352577	0	0	0	0	0	0	0	0	0	0	0	0	0	0	0	0	0	0	0	0	0	0	0	0	0	0	5.34e-05	0	0	0	0	0	0.0001824	0.0002896	0.526739	8.2e-05	0	0.0004493	0	0	0	0	0	0	0	0	0	7.18e-05
SRS054590	0.0391537	0	5.39e-05	0	0	0	0	0	0	0	0	0	0	0	0	0	0	0	0	0	0	0	0.0001413	0	0	0	0	0	0	0	0	0	0	0	0.0001148	0.736446	0.0001485	0	0	0	0	0	0	0	0.0255391	0	0	0	0.0001102
SRS063040	0.0253953	0	0	0	0	0	0	0.0017073	0	0	0	0	0	0	0	0	0	0	0	0	0	0	0.0044387	1.05e-05	6.4e-06	0	0	0.000305	0	0	0	0	0	0.0001839	0.0004574	0.473696	0	0	1.37e-05	0	0	0	0	0	0	0	0	0	0.0002141
SRS016018	0.0138231	0	0	0	0	0	0	0.0195446	0	0	0	0	0	0	0	0	0	0	0	0	0	0	0.0009684	0	0	0	0	7.76e-05	0	0	0	0	0	0	0.0003282	0.367771	0	0	0	0	0	0	0	0	0	0	0	0	4.64e-05
SRS016095	0.0107976	0	0	0	0	0	0	0.0030377	0	0	0	0	0	0	0	4.12e-05	0	0	0	0	0	0	0.00055	0	0	0	0	1.11e-05	0	0	0	6.51e-05	0	0	0.0009133	0.511723	0.0005197	0	1.82e-05	0	0	0	0	0	0	0	0	0	5.46e-05
SRS016753	0.0025315	0	0	0	0	0	0	0	0	0	0	0	0	0	0	0	0	0	0	0	0	0	0.000111	0	0	0	0	0	0	0	0	0	0	0	6.74e-05	0.604705	4.48e-05	0	0	0	0	0	0	0	0	0	0	0	1.07e-05
SRS017521	0.138578	0	0	0.0008774	0	0	0	0.0183057	0	0	0	0	0	0	0	0	0	0	0	0	0	0	6.95e-05	0	0	0	0	0.0006218	0	0	0	0	0	1e-06	0.0012269	0.43414	0.0012462	0	0.0143005	0	0	0	0	0	0.0337027	0	0	0	0.0008756
SRS017821	0.0245418	0	1.9e-06	0	0	0	0	1.85e-05	0	0	0	0	0	0	0	0	0	0	0	0	0	0	0	0	0	0	0	0.000107	0	0	0	0	0	0	8.06e-05	0.700585	0	0	0	0	0	0	0	0	0.006587	0	0	0	1.16e-05
SRS019030	0.0202103	0	0	0	0	0.0004377	0	0	0	0	0	0	0	0	0	0	0	0	0	0	0	0	0.0005773	0.0005546	7.5e-06	0	0	0.000127	0	0	0	1.47e-05	0	0	0.0005124	0.613744	0	0	7.05e-05	0	0	0	0	0	0	0	0	0	1.61e-05
SRS019685	0.0536546	0	0	0	0	0	0	0.0001815	0	0	0	0	0	0.0323033	0	7.7e-06	0	0	0	0	0	0	0.001019	0	3.4e-06	0	0	0.0001287	0	0	0	0	0	0.0007478	0.0015685	0.547041	0	0	0	0	0	0	0	0	0	0	0	0	9.05e-05
SRS024388	0.0060842	0	0	0	0	0	0	0	0	0	0	0	0	0	0	0	0	0	0	0	0	0	2.89e-05	0	0	0	0	3.7e-06	0	0	0	0	0	0	7.89e-05	0.895396	0	0	0	0	0	0	0	0	0	0	0	0	7.12e-05
SRS048164	0.0093543	0	0	0	0	0	0	0	0	0	0	0	0	0.0328129	0	0	0	0	0	0	0	0	0.000314	0	0	0	0	0.0001747	0	0	0	0	0	0	0.001155	0.607614	2.28e-05	0	0.0002899	0	0	0	0	0	0	0	0	0	5.37e-05
SRS049712	0.0010728	0	0	0	0	0	0	7e-07	0	0	0	0	0	0.0265288	0	0	0	0	0	0	0	0	0.0006431	0.0072255	0	0	0	1.46e-05	0	0	0	0	0	7.91e-05	0.0004672	0.102686	0	0	0.78351	0	0	0	0	0	0	0	0	0	2.3e-06
SRS011061	0.0003047	0	0	0	0	0	0	0.0030229	0	0	0	0	0	0	0	0	0	0	0	0	0	0	0	0.0001694	0	0	0	3.23e-05	0	0	0	0	0	0	0.000139	0.488389	0	0	6.12e-05	0	0	0	0	0	0.0008332	0	0	0	4.5e-06
SRS013687	0.0415313	0	0	0	0	0	0	0.0515708	0	0	0	0	0	0	0	0	0	0	0	0	0	0	0.000688	0	0	0	0	1.7e-05	0	0	0	1.06e-05	0	0	0.0003296	0.179281	0	0	0.438165	0	0	0	0	0	0.132334	0	0	0	0.0002124
SRS053398	0.0014284	0	0	0	0	0	0	0	0	0	0	0	0	3.6e-06	0	0	0	0	0	0	0	0	0.0014014	0	0	0	2.4e-06	4.91e-05	0	0	0	0	0	4.81e-05	0.000185	0.221039	0	0	0.353453	0	0	0	0	0	0	0	0	0	0.0001036
SRS015794	0.0111173	0	0	0	0	0	0.00081	0	0	0	0	0	0	0	0	0	0	0	0	0	0	0	8.39e-05	0	0	0	0	6.12e-05	0	0	0	0	0	9.98e-05	5.16e-05	0.396251	0	0	0.224288	0	0	0	0	0	0.163613	0	0	0	0.000491
SRS016585	0.0003203	0	0	0	0	0	4.2e-06	0.0001293	0	0	0	0	0	0	0	0	0	0	0	0	0	0	2.5e-06	0	0	0	0	0	0	0	0	1.9e-05	0	0	8.6e-06	0.0096874	0	0	0	0	0	0	0	0	0	0	0	0	0
SRS017247	0.0001681	0	0	0	0	0	0	0.0020322	0	0	0	0	0	0	0	0	0.0008138	0	0	0	0	0	0	0	0	0	0	0	0	0	0	0	0	0	5.76e-05	0.797575	0	0	0	0	0	0	0	0	0.0090297	0	0	0	5.5e-06
SRS018817	0.0207537	0	0	0	0	0	0	0.0013459	0	0	0	0	0	0	0	0	0	0	0	0	0	0	0.0004667	0	0	0	0	5.23e-05	0	0	0	0	0	0	2.34e-05	0.745304	0	0	0	0	0	0	0	0	0	0	0	0	1.22e-05
SRS019397	0.0183327	0	0	2.5e-06	0	0	0	0	0	0	0	0	0	0	0	0	0	0	0	0	0	0	0.000205	0	0	0	0	2.05e-05	0	0	0	0	0	0.0007141	4.95e-05	0.622225	1.82e-05	0	0	0	0	0	0	0	0.0987382	0	0	0	7.66e-05
SRS021948	0.0074951	0	0	1.81e-05	0	0	0	0.0423758	0	0	0	0	0	0	0	9.1e-06	0	0	0	0	0	0	0.0001249	0	0	0	0	7.07e-05	0	0	0	0	0	6.65e-05	0.0001413	0.438344	0	0	0	0	0	0	0	0	0	0	0	0	7.88e-05
SRS042284	0.0722829	0	0	0	0	0	0	0	0	0	0	0	0	0	0	0	0	0	0	0	0	0	0	0	0	0	0	6.1e-05	0	0	0	0	0	7.22e-05	0	0.81682	0.00028	0	0	0	0	0	0	0	0.0096026	0	0	0	4.24e-05
[truncated: 106 more columns]

## Sheet: supragingival plague
k__Bacteria.p__Firmicutes.c__Clostridia.o__Clostridiales.f__Ruminococcaceae.g__Ruminococcus	k__Bacteria.p__Proteobacteria.c__Alphaproteobacteria.o__Rhizobiales.f__Rhizobiaceae.g__Agrobacterium	k__Bacteria.p__Proteobacteria.c__Gammaproteobacteria.o__Pasteurellales.f__Pasteurellaceae.g__Aggregatibacter	k__Bacteria.p__Firmicutes.c__Clostridia.o__Clostridiales.f__Clostridiales_Family_XI_Incertae_Sedis.g__Clostridiales_Family_XI_Incertae_Sedis_unclassified	k__Bacteria.p__Actinobacteria.c__Actinobacteria.o__Coriobacteriales.f__Coriobacteriaceae.g__Olsenella	k__Bacteria.p__Synergistetes.c__Synergistia.o__Synergistales.f__Synergistaceae.g__Pyramidobacter	k__Bacteria.p__Proteobacteria.c__Gammaproteobacteria.o__Enterobacteriales.f__Enterobacteriaceae.g__Citrobacter	k__Bacteria.p__Verrucomicrobia.c__Verrucomicrobiae.o__Verrucomicrobiales.f__Verrucomicrobiaceae.g__Akkermansia	k__Bacteria.p__Fusobacteria.c__Fusobacteria.o__Leptotrichales.f__Leptotrichiaceae.g__Leptotrichia	k__Bacteria.p__Synergistetes.c__Synergistia.o__Synergistales.f__Synergistaceae.g__Jonquetella	k__Bacteria.p__Firmicutes.c__Clostridia.o__Clostridiales.f__Lachnospiraceae.g__Shuttleworthia	k__Bacteria.p__Proteobacteria.c__Gammaproteobacteria.o__Pseudomonadales.f__Moraxellaceae.g__Psychrobacter	k__Bacteria.p__Firmicutes.c__Bacilli.o__Lactobacillales.f__Lactobacillaceae.g__Pediococcus	k__Bacteria.p__Firmicutes.c__Negativicutes.o__Selenomonadales.f__Acidaminococcaceae.g__Phascolarctobacterium	k__Bacteria.p__Fusobacteria.c__Fusobacteria.o__Fusobacteriales.f__Fusobacteriaceae.g__Streptobacillus	k__Bacteria.p__Firmicutes.c__Bacilli.o__Lactobacillales.f__Enterococcaceae.g__Enterococcus	k__Bacteria.p__Firmicutes.c__Negativicutes.o__Selenomonadales.f__Veillonellaceae.g__Megamonas	k__Bacteria.p__Firmicutes.c__Bacilli.o__Lactobacillales.f__Lactobacillaceae.g__Lactobacillus	k__Bacteria.p__Proteobacteria.c__Alphaproteobacteria.o__Sphingomonadales.f__Sphingomonadaceae.g__Sphingopyxis	k__Bacteria.p__Proteobacteria.c__Alphaproteobacteria.o__Rhizobiales.f__Methylobacteriaceae.g__Methylobacterium	k__Bacteria.p__Proteobacteria.c__Alphaproteobacteria.o__Caulobacterales.f__Caulobacteraceae.g__Brevundimonas	k__Bacteria.p__Proteobacteria.c__Betaproteobacteria.o__Burkholderiales.f__Comamonadaceae.g__Delftia	k__Bacteria.p__Proteobacteria.c__Deltaproteobacteria.o__Desulfovibrionales.f__Desulfovibrionaceae.g__Bilophila	k__Bacteria.p__Firmicutes.c__Erysipelotrichi.o__Erysipelotrichales.f__Erysipelotrichaceae.g__Catenibacterium	k__Bacteria.p__Firmicutes.c__Negativicutes.o__Selenomonadales.f__Acidaminococcaceae.g__Acidaminococcus	k__Bacteria.p__Proteobacteria.c__Gammaproteobacteria.o__Cardiobacteriales.f__Cardiobacteriaceae.g__Cardiobacterium	k__Bacteria.p__Firmicutes.c__Erysipelotrichi.o__Erysipelotrichales.f__Erysipelotrichaceae.g__Solobacterium	k__Bacteria.p__Firmicutes.c__Clostridia.o__Clostridiales.f__Ruminococcaceae.g__Subdoligranulum	k__Bacteria.p__Firmicutes.c__Erysipelotrichi.o__Erysipelotrichales.f__Erysipelotrichaceae.g__Bulleidia	k__Bacteria.p__Proteobacteria.c__Betaproteobacteria.o__Burkholderiales.f__Burkholderiaceae.g__Lautropia	k__Bacteria.p__Proteobacteria.c__Alphaproteobacteria.o__Rhizobiales.f__Brucellaceae.g__Brucella	k__Bacteria.p__Proteobacteria.c__Alphaproteobacteria.o__Rhodospirillales.f__Acetobacteraceae.g__Acetobacteraceae_unclassified	k__Bacteria.p__Firmicutes.c__Clostridia.o__Clostridiales.f__Lachnospiraceae.g__Catonella	k__Bacteria.p__Firmicutes.c__Bacilli.o__Lactobacillales.f__Streptococcaceae.g__Lactococcus	k__Bacteria.p__Proteobacteria.c__Deltaproteobacteria.o__Desulfovibrionales.f__Desulfovibrionaceae.g__Desulfovibrio	k__Bacteria.p__Bacteroidetes.c__Bacteroidia.o__Bacteroidales.f__Bacteroidaceae.g__Bacteroides	k__Bacteria.p__Actinobacteria.c__Actinobacteria.o__Coriobacteriales.f__Coriobacteriaceae.g__Eggerthella	k__Bacteria.p__Chloroflexi.c__Chloroflexi.o__Chloroflexales.f__Chloroflexaceae.g__Roseiflexus	k__Bacteria.p__Bacteroidetes.c__Bacteroidia.o__Bacteroidales.f__Prevotellaceae.g__Prevotella	k__Bacteria.p__Bacteroidetes.c__Flavobacteria.o__Flavobacteriales.f__Flavobacteriaceae.g__Capnocytophaga	k__Bacteria.p__Spirochaetes.c__Spirochaetes.o__Spirochaetales.f__Brachyspiraceae.g__Brachyspira	k__Bacteria.p__Actinobacteria.c__Actinobacteria.o__Coriobacteriales.f__Coriobacteriaceae.g__Cryptobacterium	k__Bacteria.p__Cyanobacteria.c__Cyanophyceae.o__Synechococcales.f__Synechococcaceae.g__Prochlorococcus	k__Bacteria.p__Actinobacteria.c__Actinobacteria.o__Actinomycetales.f__Corynebacteriaceae.g__Corynebacterium	k__Bacteria.p__Firmicutes.c__Negativicutes.o__Selenomonadales.f__Veillonellaceae.g__Dialister	k__Bacteria.p__Proteobacteria.c__Alphaproteobacteria.o__Rhizobiales.f__Bradyrhizobiaceae.g__Afipia	k__Bacteria.p__Firmicutes.c__Bacilli.o__Bacillales.f__Listeriaceae.g__Listeria	k__Bacteria.p__Firmicutes.c__Bacilli.o__Lactobacillales.f__Aerococcaceae.g__Abiotrophia	k__Bacteria.p__Firmicutes.c__Clostridia.o__Clostridiales.f__Clostridiaceae.g__Pseudoflavonifractor	k__Bacteria.p__Fusobacteria.c__Fusobacteria.o__Fusobacteriales.f__Fusobacteriaceae.g__Fusobacterium
SRS014690	0	0	5.89e-05	0	0	0	0	0	0.0172646	0	0	0	0	0	0	0.0001068	0	1.18e-05	0	0	0	0	0	0	0	0.0045541	1.89e-05	0	6.43e-05	0.0006985	0	0	7.15e-05	0	0	6.96e-05	0	0	0.0195086	0.189243	0	0	0	0.0501837	0.000118	0	0	0.0170223	0
SRS014894	0	0	0.032159	0	0	0	0	0	0.0004312	0	0	0	0	0	0	3.37e-05	0	0	0	0	0	0	0	0	0	0.0267279	0	0	0	0.189364	0	0	0	0	0.0011382	0	0	0	0.0014192	0.0727525	0	0	0	0.107976	0	0	0	0.015999	0
SRS015440	0	0	0.0301803	5.82e-05	0	0	0	0	0.0026975	0	0	0	0	0	0	7.35e-05	0	0	0	0	0	0	0	0	0	0.0038858	0	0	0	0.142142	0	0	0	0	0.0016686	1.58e-05	0	0	0.0025065	0.0349508	0	0	0	0.0965266	0	0	0	0.0076841	0
SRS019128	0	0	0.0502633	0	0	0	0	0	0.0142192	0	0	0	0	0	0	3.22e-05	0	0	0	0	0	0	0	0	0	0.0169363	3.8e-06	0	0	0.0101573	0	0	0.0007125	0	0.000299	0.0004955	0	0	0.0031045	0.0777379	0	0	0	0.097817	1e-05	0	0	0.0018741	0
SRS019333	0	0	0.0029621	0	0	0	0	0	0.0009357	0	0	0	0	0	0	0	0	0	0	0	0	0	0	0	0	0.0085219	0	0	0	0.0573783	0	0	0.0020885	0	0.0002783	4.21e-05	0	0	0	0.0316822	0	0	0	0.0093038	0	0	0	0.0185222	0
SRS020226	0	0	0.0183749	0	0	0	0	0	0.0791407	0	8.8e-06	0	0	0	0	0.0002161	0	0	0	4.7e-06	0	0	0	0	0	0.0258914	0.0004682	0	1e-05	0.0637691	0	0	0.0030543	0	0.0001311	0.0009969	0	0	0.0155628	0.0988576	0	0	0	0.186958	0.0007778	0	0	0.0077633	0
SRS020862	0	0	0.0001686	0	0	0	0	0	0.0005197	0	0	0	0	0	0	2.13e-05	0	0	0	0	0	0	0	0	0	0.0021052	0.0001663	0	0	0.0040254	0	0	0	0	0.0001936	3.95e-05	0	0	0.0005884	0.0274567	0	0	0	0.0400951	6.6e-06	0	0	0.0027365	0
SRS022083	0	0	0.0286379	0	0	0	0	0	0.0184676	0	0	0	0	0	0	0.0001063	0	0	0	0	0	0	0	0	0	0.0004844	0.0001629	0	9.31e-05	0.0579228	0	0	0.0011787	0	0.0005937	0.0004959	0	0	0.0100751	0.0205803	0	0	0	0.255392	0.0007764	0	0	0.0232814	0
SRS023358	0.0014477	0	0.0210005	0	3.5e-06	0	0	0	0.0280392	0	0	0	0	0	0	0.0002434	0.0006009	0	0	0	0	0	0	0	0	0.00136	0.00145	0	0	0.004778	0	0	0.0018777	0.0004771	0.0006593	0.0086578	0	0	0.0148789	0.0502797	0	0	0	0.224052	0.0010372	0	0	0.0025115	0
SRS024289	0	0	0.039469	0	0	0	0	0	0.0053364	0	0	0	0	0	0	0	0	0	0	0	0	0	0	0	0	0.0041707	0	0	0	0.0245373	0	0	0.0008592	1.73e-05	0.0005155	0.0010482	0	0	0.0024662	0.0824679	0	0	0	0.149724	0	0	0	0.0004225	0
SRS043755	0	0	0.0060449	0	0	0	0	0	0.0035399	0	0	0	0	0	0	0.0001079	0	0	0	0	0	0	0	0	0	0.009774	0	0	0	0.0029383	0	0	0.0001888	0	0.0003109	0.0001862	0	0	0.0003554	0.120688	0	0	0	0.12572	0	0	0	0.0130681	0
SRS045313	0	0	0.0181018	0	0	0	0	0	0.0022904	0	0	0	0	0	0	0	0	0	0	0	0	0	0	0	0	4.19e-05	0.0008199	0	0	0	0	0	0.0080961	0	0	0.0009623	0	0	0.0729139	0.0249244	0	0	0	0.0065219	0.0051161	0	0	0	0
SRS051378	0	0	0.0205898	0	0	0	0	0	0.0012697	0	0	0	0	0	0	5.37e-05	0	0	0	0	0	0	0	0	0	0.0079939	0	0	0	0.0150714	0	0	0.0011237	0	0.000127	0.0004114	0	0	0.0012169	0.126785	0	0	0	0.0529546	5.84e-05	0	0	0.0090564	0
SRS052604	0	0	0.0115108	8.7e-06	0	0	0	0	0.0375427	0	0	0	0	0	0	0	0	0	0	0	0	0	0	0	0	0.0207137	0.0003492	0	0	0.0014438	0	0	0.0012002	0	0	0.0001967	0	0	0.0091867	0.0757546	0	0	0	0.320043	0.0001941	0	0	0.0002829	0
SRS054430	0	0	0.124037	0	0	0	0	0	0.0042164	0	0	0	0	0	0	0.0001744	0	0	0	0	0	0	0	0	0	0.0198874	0.0001547	0	0	0.0206738	0	0	0.0063817	0	3.24e-05	0.0002087	0	0	0.003591	0.0830328	0	0	0	0.0543109	0.0005768	0	0	0.008162	0
SRS054653	0	0	0.0057436	0	0	0	0	0	0.0064859	0	0	0	0	0	0	2.61e-05	0	0	0	0	0	0	0	0	0	0.0087342	6.5e-06	0	0	0.0438081	0	0	3.71e-05	9.6e-06	0.0035028	8.32e-05	0	0	0.0024381	0.0374037	0	0	0	0.249039	0.0001923	0	0	0.0041278	0
SRS055450	0	0	0.0022031	0	0	0	0	0	0.0299849	0	0	0	0	0	0	0.0001431	0	0	0	0	0	0	0	0	0	0.0200644	0	0	0	0.0005622	0	0	0.0034019	0	0.0001816	0.0008295	0	0	0.0002386	0.180719	0	0	0	0.322994	0	0	0	0	0
SRS063999	0	0	0.008623	0	0	0	0	0	0.0502368	0	2.48e-05	0	0	0	0	8.55e-05	0	0	0	0	0	0	0	0	0	0.0117231	0.0001301	0	0	0.0008352	0	0	0.0033037	4.26e-05	0.0002134	0.0008787	0	0	0.0022013	0.191967	0	0	0	0.352714	0.0001372	0	0	0.0003982	0
SRS065310	0	0	0.0034419	0	0	0	0	0	0.0500214	0	0	0	0	0	0	0.0002066	0	0	0	0	0	0	0	0	0	0.0204397	0	0	0	0.0007435	0	0	0	0	0.0004658	0.0008064	0	0	0.0035438	0.0859609	0	0	0	0.213114	0	0	0	0.0018142	0
SRS011098	0	0	0.0002327	0	0	0	0	0	0.0076204	0	0	0	0	0	0	2.3e-05	0	6.5e-05	0	0	0	0	0	0	0	0.0173867	2.27e-05	0	0	0.0071561	0	0	0	0	0.0002051	4.42e-05	0	0	0.0008796	0.0705469	0	0	0	0.107104	0.0008623	0	0	0.0011255	0
SRS011152	0	0	0.015639	0	0	0	0	0	0.0133031	0	0	0	0	0	0	0.0001009	0	0	0	0	0	0	0	0	0	0.0077373	0	0	0	0.0138845	0	0	0.0024012	0	0.0001959	0.0001726	0	0	0.0042097	0.0528696	0	0	0	0.192156	8.1e-06	0	0	0.0078367	0
SRS013723	0	0	0.0055137	0	0	0	0	0	0.0366759	0	0	0	0	0	0	0.0001764	0	0	0	0	0	0	0	0	0	0.0047826	0.0009676	0	8.1e-06	0.0415946	0	0	0.0009188	0	9.85e-05	0.0003447	0	0	0.0066073	0.111879	0	0	0	0.377497	0.0009079	0	0	0.008134	0
SRS015044	0	0	0.0043631	0	0	0	0	0	0.0220385	0	0	0	0	0	0	1.62e-05	0	0	0	0	0	0	0	0	0	0.0025505	1.16e-05	0	0	0.0043938	0	0	0.0003311	0	0.0001822	0.0001979	0	0	0.0028001	0.104249	0	0	0	0.247905	0.000399	0	0	0.0051632	0
SRS015215	0	0	0.008773	0	0	0	0	0	0.0153577	0	0	0	0	0	0	6.19e-05	0	0	0	0	0	0	0	0	0	0.0102863	0.0040144	0	0	0.0031318	0	0	0.026839	0	6.7e-05	0.0004429	0	0	0.0136874	0.0543669	0	0	0	0.195484	0.000557	0	0	0.0113361	0
SRS015574	0	0	0.0071289	0	0	0	0	0	0.103764	0	0	0	0	0	0	0.0001009	0	0	0	0	0	0	0	0	0	0.0093732	5.01e-05	0	0	0.0058725	0	0	0.0003752	0	0.0004714	0.0002843	0	0	0.0190509	0.122043	0	0	0	0.221855	0.0036267	0	0	0.0045225	0
SRS015803	0	0	0.0161312	0	0	0	0	0	0.0021589	0	0	0	0	0	0	6.27e-05	0	0	0	0	0	0	0	0	0	0.0226184	0.0001953	0	0	0.0005258	0	0	0.0004401	7e-07	0.0001224	0.0002545	0	0	4.03e-05	0.121579	0	0	0	0.0093161	2.5e-05	0	0	0.0037085	0
SRS016575	0	0	0.0107035	0	8.3e-06	0	0	0	0.0275969	0	9.24e-05	0	0	0	0	2.8e-05	0	0	0	0	0	0	0	0	0	0.0382069	0.001439	0	0	0.0064259	0	0	0.0030585	0	0.0003109	0.0007787	0	0	0.0261544	0.132463	0	0	0	0.21604	0.0113499	0	0	2.7e-06	0
SRS017227	0	0	0.0856792	0	0	0	0	0	0.0218443	0	0	0	0	0	0	0.0001704	0	0	0	5.4e-06	0	0	0	0	0	0.0295797	3.7e-05	0	0	0.112497	0	0	0.0063157	0	0.00049	0.0016769	0	0	0.0316206	0.155967	0	0	0	0.116288	0.0059844	0	0	0.0024823	0
SRS017511	0	0	0.0079418	0	0	0	0	0	0.0400915	0	0	0	0	0	0	0.0004169	0	0	0	0	0	0	0	0	0	0.0243915	0.0007895	0	0	0.0252376	0	0	0.0032905	0	8.88e-05	0.000599	0	0	0.0038369	0.089746	0	0	0	0.272191	0.0003218	0	0	0.0143474	0
SRS018394	0	0	0.0251996	0	0	0	0	0	0.0855976	0	0	0	0	0	0	6.86e-05	0	0	0	4.7e-06	0	0	0	0	0	0.029487	0	0	0	0.0477337	0	0	0.0008655	0	0.000227	0.0002177	0	0	0.006751	0.166223	0	0	0	0.11569	0	0	0	0.0110801	0
SRS018778	0	0	0.0003803	0	0	0	0	0	3.4e-06	0	0	0	0	0	0	0	0	0	0	0	0	0	0	0	0	0.0004703	0	0	0	0.0001375	0	0	0	0	0.0001217	0	0	0	0.0039945	0.029773	0	0	0	0.0089918	0.0009187	0	0	0	0
SRS018975	0	0	0.0407994	0	0	0	0	0	0.0022172	0	0	0	0	0	0	0.0001198	0	0	0	8.8e-06	0	0	0	0	0	0.0373271	0	0	0	0.0876349	0	0	0.000205	0	0.0004774	6.09e-05	0	0	0.0001979	0.0993996	0	0	0	0.0940493	0	0	0	0.0062935	0
SRS019591	0	0	5.19e-05	0	0	0	0	0	0.0006742	0	0	0	0	0	0	5.51e-05	0	0	0	0	0	0	0	0	0	0.0020489	0	0	0	0.0031664	0	0	1.17e-05	0	9.41e-05	2.51e-05	0	0	0.0028157	0.025229	0	0	0	0.0171563	0	0	0	0.0202448	0
SRS019906	0	0	0.0052282	0	0	0	0	0	0.012329	0	0	0	0	0	0	0.0001006	0	0	0	0	0	0	0	0	0	0.0408311	7.1e-06	0	0.0001967	0.0005717	0	0	0	0	8.54e-05	8.71e-05	0	0	0.0032664	0.152932	0	0	0	0.216986	5.61e-05	0	0	0.0010156	0
SRS021960	0	0	0.0264986	0	0	0	0	0	0.0008149	0	0	0	0	0	0	0	0	0	0	0	0	0	0	0	0	0.0094247	0	0	9.53e-05	0.0027298	0	0	0.0031985	0	0.0006498	0.0002263	0	0	0.0031216	0.0425207	0	0	0	0.289334	0.0002053	0	0	0	0
SRS022149	0	0	0.0054046	0	0.0001194	0	0	0	0.0473244	0	0	0	0	0	0	0	0	0	0	0	0	0	0	0	0	0.0238104	1.19e-05	0	0	0.0122402	0	0	0.0081709	0.0001214	0.0007158	0.0015669	0	0	0.0263096	0.0902819	0	0	0	0.28531	0.0001821	0	0	4.08e-05	0
SRS022725	3.5e-06	0	0.0645077	0	0	0	0	0	0.0366221	0	0	0	0	0	0	0.0001787	0	0	0	5.08e-05	0	0	0	0	0	0.0111461	6.59e-05	0	0	0.0392892	0	0	0.0061477	0	0.000295	0.0007127	0	0	0.0030833	0.129429	0	0	0	0.244704	0.0007351	0	0	0.0016141	0
SRS024087	0	0	0.0061644	0	0	0	0	0	0.0937408	0	0	0	0	0	0	0.0001223	0	0	0	0	0	0	0	0	0	0.0204964	0.001022	0	0	0.0468443	0	0	0.0017167	0	0.0002085	0.0010731	0	0	0.0201698	0.0899327	0	0	0	0.171483	0.0021272	0	0	0.0154835	0
SRS024355	0	0	0.0025353	0	0	0	0	0	0.0384733	0	0	0	0	0	0	3.13e-05	0	0	0	0	0	0	0	0	0	0.0072826	2.08e-05	0	0	0.0350137	0	1.14e-05	3.33e-05	2e-07	0.0001311	0.0003111	0	0	0.0065136	0.11357	0	0	0	0.392119	0.0015326	0	0	0.0012433	0
SRS043772	0	0	0.0093711	0	0	0	0	0	0.0419248	0	0	0	0	0	0	0	0	0	0	0	0	0	0	0	0	0.0049484	0	0	0	0.0094196	0	0	0	0	0.0003011	4.99e-05	0	0	0.0004572	0.111827	0	0	0	0.417204	3.8e-06	0	0	0	0
SRS045197	0	0	0.0578663	0	0	0	0	0	0.0148907	0	0	0	0	0	0	7.35e-05	0	0	0	0	0	0	0	0	0	0.0138675	0.0039793	0	0	0.0121766	0	0	0.0014703	0	0.0003994	0.0003232	0	0	0.0193129	0.111471	0	0	0	0.106977	0.0013912	0	0	0.0042265	0
SRS051244	0	0	0.015344	0	0	0	0	0	0.0308425	0	0	0	0	0	0	0	0	0	0	0	0	0	0	0	0	0.0085205	0.0006575	0	0	0.0093457	0	0	0.0019475	0	0.0002978	0.0005661	0	0	0.0082012	0.132918	0	0	0	0.317439	0.0003	0	0	0.000884	0
SRS055401	0	0	0.054134	0	0	0	0	0	0.0022737	0	0	0	0	0	0	0.0001772	0	0	0	0	0	0	0	0	0	0.0052042	1.96e-05	0	0.0002489	0.0549987	0	0	0.0023958	0	0.0001916	0.0009249	0	0	0.0057749	0.0906939	0	0	0	0.0321667	0.0001564	0	0	0.008047	0
SRS058808	0	0	0.0175685	0	1.6e-06	0	0	0	0.0041075	0	0	0	0	0	0	3.33e-05	0	0	0	0	0	0	0	0	0	0.0451835	8.77e-05	0	0	0.0018556	0	0	0.0032295	0	0.0001865	0.0011657	0	0	0.0007004	0.12636	0	0	0	0.117958	0.0033647	0	0	0.0018938	0
SRS013252	0	0	0.0035637	0	0	0	0	0	0.0851717	0	0	0	0	0	0	4.57e-05	0	0	0	0	0	0	0	0	0	0.0351195	1.15e-05	0	0	0.0020741	0	0	0.0023467	0	0.0002871	0.0003527	0	0	0.0008555	0.141219	0	1.04e-05	0	0.391886	3.42e-05	0	0	0.000195	0
SRS015158	0	0	0.0095407	0	0	0	0	0	0.0019049	0	0	0	0	0	0	5.3e-06	0	0	0	0	0	0	0	0	0	0.0200901	0	0	0	0.0061951	0	0	0.0002656	0	0.0003741	0	0	0	0.0001476	0.100139	0	0	0	0.135764	0	0	0	0.0005717	0
SRS015755	0	0	0.0168042	0	0	0	0	0	0.0067688	0	0	0	0	0	0	0.0001897	0	0	0	0	0	0	0	0	0	0.0224491	0	0	0	0.0270968	0	0	0.0002847	0	0.00051	0.0004894	0	0	0.0005273	0.133254	0	0	0	0.203972	0	0	0	0.0027302	0
SRS016043	0	0	0.0068883	0	0	0	0	0	0.0223065	0	0	0	0	0	0	0.0001005	0	0	0	0	0	0	0	0	0	0.0332311	3.5e-06	0	0	0.0115688	0	0	0.0020029	0	0.0008172	0.0002333	0	0	0.0040376	0.0825841	0	0	0	0.248773	0.0001544	0	0	0.0017645	0
SRS016200	0	0	0.0031278	0	0	0	0	0	0.0231985	0	0	0	0	0	0	2.11e-05	0	0	0	0	0	0	0	0	0	0.0025995	0	0	0	0.0049863	0	0	0	0	0.0005825	1.02e-05	0	0	0.0001074	0.0192606	0	0	0	0.293812	0.000298	0	0	0.0010883	0
SRS021477	0	0	0.0018917	0	0	0	0	0	0.0232361	0	0	0	0	0	0	8.74e-05	0	0	0	0	0	0	0	0	0	0.0374321	0.0001671	0	0	0.0758896	0	0	0.0020159	0	0.0001934	0.0003785	0	0	0.0019147	0.19254	0	0	0	0.137326	7.04e-05	0	0	0.0105087	0
SRS023595	0	0	0.0161775	0	0.0001209	0	0	0	0.0223956	0	6.72e-05	0	0	0	0	0.0001726	0	0	0	0	0	0	0	0	0	0.0120416	0.001113	0	7.36e-05	0.0072471	0	0	0.0044806	1.1e-06	0.0002536	0.0016075	0	0	0.0337489	0.129252	0	1.7e-05	0	0.2421	0.0044178	0	0	0.0039788	0
SRS024021	0	0	0.0028567	0	0	0	0	0	0.0035498	0	0	0	0	0	0	8.7e-06	0	0	0	0	0	0	0	0	0	0.003245	3.4e-06	0	0	0.0066095	0	0	0.0006397	1.62e-05	0.0002867	7.2e-06	0	0	0.0009477	0.0389343	0	0	0	0.041092	9e-07	0	0	0	0
SRS024447	0	0	0.0278381	0	0	0	0	0	0.0292917	0	0	0	0	0	0	0.0002058	0	0	0	0	0	0	0	0	0	0.0004736	0.0011454	0	0	0.0161333	0	0	0.0010091	0	8.76e-05	0.0001565	0	0	0.0173663	0.0417749	0	0	0	0.0672231	0.0004437	0	0	0.0144334	0
SRS047100	0	0	0.0019133	1.12e-05	0	0	0	0	0.0010061	0	0	0	0	0	0	9.04e-05	0	0	0	0	0	0	0	0	0	0.0034772	0	0	0	0.0145131	0	0	5.6e-06	0	0.0006499	0.0001664	0	0	0.0036265	0.0162234	0	0	0	0.185466	0.0001093	0	0	0.004041	0
SRS049268	0	0	0.04477	0	0.0003444	0	0	0	0.0106696	0	0.0003293	0	0	0	0	2.52e-05	0	0	0	8.5e-06	0	0	0	0	0	0.0329768	0.002508	0	0	0.0081041	0	0	0.0024742	0	0.0011169	0.0008393	0	0	0.0359693	0.0863417	0	0	0	0.261969	0.0054455	0	0	8.68e-05	0
SRS052876	0	0	0.0011649	7.94e-05	0	0	0	0	0.0186332	0	0	0	0	0	0	0.0002398	0	0	0	0	0	0	0	0	0	0.0035032	0	0	0	0.0013411	0	0	0.0009061	0	0.0001037	0.0002088	0	0	0.0049452	0.152334	0	0	0	0.337653	1.01e-05	0	0	0.0106763	0
SRS013170	0	0	0.0131973	0	0	0	0	0	0.0684415	0	9.64e-05	0	0	0	0	0.000176	0	0	0	0	0	0	0	0	0	0.0255475	0.0002298	0	0	0.0166752	0	0	0.0019531	0	0.0003858	0.0007188	0	0	0.0299728	0.119263	0	0.0001741	0	0.233021	0.000739	0	0	0.0025675	0
SRS013533	6.9e-06	0	0.0159317	0	3.06e-05	0	0	0	0.0538934	0	0.0003272	0	0	0	0	0.0001185	0	0	0	0	0	0	0	0	0	0.0040164	0.0007103	0	0.0010997	0.0472836	0	0	0.0023868	0	0.0003437	0.0008362	0	0	0.0208522	0.0587009	0	0.0001661	0	0.334004	0.0059658	0	0	0.0019203	0
SRS015063	0	0	0.0039672	0	0	0	0	0	0.0002908	0	0	0	0	0	0	5.9e-06	0	0	0	1.81e-05	0	0	0	0	0	0.0089835	0	0	0	0.0355895	0	0	0	0	0.0005599	7e-06	0	0	0	0.0249525	0	0	0	0.154893	0	0	0	0.0018144	0
SRS015650	0	0	3.4e-05	0	0	0	0	0	0.000257	0	0	0	0	0	0	0	0	0	0	0	0	0	0	0	0	0.0027281	0	0	0	0.0385235	0	0	0.0003284	0	0	0.0003045	0	0	0.0001666	0.0070113	0	0	0	0.0003225	0	0	0	9.4e-06	0
SRS015989	0	0	0.0050109	0	0	0	0	0	0.002118	0	0	0	0	0	0	4.5e-06	0	0	0	0	0	0	0	0	0	0.0099219	1.1e-05	0	0	0.0028516	0	0	0.0002535	0	0.000275	3.88e-05	0	0	0.0008086	0.103981	0	0	0	0.0435694	0	0	0	0.0004466	0
SRS016092	0	0	1.77e-05	0	0	0	0	0	4.65e-05	0	0	0	0	0	0	3.48e-05	0	0	0	0	0	0	0	0	0	0.0010801	0	0	0	0.0767313	0	8.3e-06	0	0	2.26e-05	1.71e-05	0	0	0.0001373	0.0245334	0	0	0	7.33e-05	0	0	0	0.0069471	0
SRS016360	0	0	0.0138415	0	0	0	0	0	0.0124036	0	0	0	0	0	0	3.22e-05	0	0	0	0	0	0	0	0	0	0.0010687	1.9e-06	0	0	0.0104467	0	0	0.0004107	0	8.2e-05	8.26e-05	0	0	0.003239	0.0597952	0	0	0	0.166803	0	0	0	0.0013035	0
SRS016746	0	0	0.0189595	0	0	0	0	0	0.0028395	0	1.14e-05	0	0	0	0	3.86e-05	0	0	0	0	0	0	6.3e-06	0	0	0.0082799	0.000275	0	0	0.0014854	0	0	0.00195	0	0.0001255	0.0005467	0	0	0.0074027	0.0954676	0	0	0	0.344108	0.0002903	0	0	0	0
SRS017304	0	0	0.0640983	0	0	0	0	0	0.0331079	0	2.84e-05	0	0	0	0	0	0	0	0	0	0	0	0	0	0	0.0114744	2.39e-05	0	0	0.0363927	0	0	0	0	0.0005452	0.0001374	0	0	0.0078491	0.0265302	0	2.01e-05	0	0.228882	0.00084	0	0	0.0002753	0
SRS017445	0	0	0.0098659	0	0	0	0	0	0.0028292	0	0	0	0	0	0	2.46e-05	0	3.97e-05	0	0	0	0	0	0	0	0.0268114	0	0	0	0.0505634	0	0	0.0006175	0	0.0001199	6.98e-05	0	0	3.02e-05	0.0794446	0	0	0	0.0248072	0	0	0	0.0044075	0
SRS017691	1.17e-05	0	0.0197287	0	3.02e-05	0	0	0	0.0249179	0	0.0005684	0	0	0	0	1.21e-05	0	0.0001466	0	0	0	0	0	0	0	0.0036103	9.95e-05	0	0	0.008226	0	0	0.0031861	1.99e-05	0.0003281	0.0014674	0	0	0.0782931	0.0682925	0	0.0001262	0	0.256704	0.0020113	0	0	0.0001477	0
SRS017814	0	0	0.011414	0	0	0	0	0	0.0111718	0	0	0	0	0	0	2.35e-05	0	0	0	0	0	0	0	0	0	0.0059013	0	0	0	0.0282907	0	0	0.0001536	0	1.49e-05	4.57e-05	0	0	0.0005481	0.0246796	0	0	0	0.0866218	1.15e-05	0	0	0.0039731	0
SRS018157	0	0	0.0329743	0	0	0	0	0	0.0607676	0	0	0	0	0	0	0.0001015	0	0	0	0	0	0	0	0	0	0.0504986	3.39e-05	0	0	0.0349638	0	0	0.0037318	0	0.0001991	0.0004652	0	0	0.0134473	0.178437	0	0	0	0.0969272	6.71e-05	0	0	0.0040515	0
SRS024649	0	0	0.0038685	0	0	0	0	0	0.0234741	0	5.67e-05	0	0	0	0	7.3e-06	0	0	0	0	0	0	0	0	0	0.0261787	0.0001148	0	0	0.0014917	0	0	0.0007471	0	0.0002992	0.0002854	0	0	0.0294598	0.107903	0	0.0001972	0	0.334273	0.0099272	0	0	0	0
SRS065099	0	0	0.0083472	0	0	0	0	0	0.0407877	0	0	0	0	0	0	0.0001047	0	0	0	0	0	0	0	0	0	0.0210172	2.57e-05	0	0	0.013105	0	0	0.0016663	0	0.0003935	0.0002266	0	0	0.0058883	0.0812171	0	0	0	0.368895	0.000516	0	0	0.0035604	0
SRS075410	0	0	4.62e-05	0.000606	0	0	0	0	0.0011648	0	0	0	0	0	0	6.22e-05	1.2e-05	0	0	0	0	0	0	0	0	0.0316653	0	0	0	0.0520387	0	0	0	0	9.87e-05	0.0001835	0	0	5.44e-05	0.220288	0	0	0	0	0	0	0	0.0014224	0
SRS011255	0	0	0.0083109	0	0	0	0	0	0.0018977	0	0.0001622	0	0	0	0	5.68e-05	0	0	0	0	0	0	0	0	0	0.0523873	0.0008489	0	0	0.056923	0	0	0.0015572	0	0.0010418	0.0010283	0	0	0.0969746	0.276422	0	2.67e-05	0	0.0021698	0.0162699	0	0	0.0080451	0
SRS016331	8.92e-05	0	0.0133733	0	0	0	0	1.44e-05	0.0226808	0	0	0	0	0	0	6.4e-06	0	0	0	0	0	0	0	0	0	0.009946	0.0001358	0	0	0.0081625	0	0	0.0038298	0	0.0002279	0.0012841	0	0	0.0061927	0.0848621	0	0	0	0.271505	0.0004627	0	0	0.0011097	0
SRS018337	0	0	0.0017365	4.4e-05	0	0	0	0	0.0020522	0	0	0	0	0	0	0	0	0	0	0	0	0	0	0	0	0.005881	2.66e-05	0	0	0.0008244	0	0	3.86e-05	0.000124	0.0004872	0.0001933	0	0	0.0104889	0.0234366	0	0	0	0.0324036	0.0003556	0	0	0	0
SRS018665	9.9e-06	0	0.0137601	0	0	0	0	0	0.0156878	0	0	0	0	0	0	0.0002725	0	0	0	1.03e-05	0	0	0	0	0	0.0157647	0.0001179	0	0	0.0131848	0	0	0.0004672	0	0.0001361	0.0007458	0	0	0.0061766	0.106946	0	0	0	0.152086	7.02e-05	0	0	0.0097251	0
SRS019225	0	0	0.0002993	0	0	0	0	0	0.0032831	0	0	0	0	0	0	0	0	0	0	0	0	0	0	0	0	0.0204831	6.96e-05	0	0	0.0270252	0	0	0.0004057	9.34e-05	0.0004619	2.91e-05	0	0	0.0041229	0.122633	0	0	0	0.292126	0.0001195	0	0	0.0001274	0
SRS019387	0	0	0.0281175	0	0	0	0	0	0.003026	0	0	0	0	0	0	0.0001701	0	0	0	0	0	0	0	0	0	0.0029803	0	0	0	0.0030151	0	0	0	0	0.0003172	0	0	0	0.0061005	0.0227551	0	0	0	0.0796664	0	0	0	0.0048694	0
SRS019980	0	0	0.0103938	0	0	0	0	0	0.0206636	0	0	0	0	0	0	7.13e-05	0	0	0	0	0	0	0	0	0	0.0116079	0.0015822	0	0	0.0331384	0	0	0.0001561	0	0.000204	0.000461	0	0	0.0141476	0.0717349	0	0	0	0.211374	0.004566	0	0	0.0052714	0
SRS020340	1.2e-06	0	0.0021323	0	0	0	0	0	0.0091403	0	0	0	0	0	0	7.24e-05	0	1.38e-05	0	0	0	0	0	0	0	0.0023176	0	0	0	0.0022129	0	0	0.0003215	0	0.0003742	3.33e-05	0	0	0.0029794	0.013574	0	0	0	0.469111	2e-07	0	0	0.0003237	0
SRS023538	0	0	0.0669278	0	0	0	0	0	0.0030766	0	0	0	0	0	0	0	0	0	0	0	0	0	0	0	0	0.0097194	0	0	0	0.0003051	0	0	0.0008648	0	0.0001214	7.21e-05	0	0	0.0025382	0.105051	0	0	0	0.0108024	5.7e-06	0	0	0	0
SRS024381	0	0	0.0083173	0	0	0	0	0	0.0201595	0	0	0	0	0	0	5.24e-05	0	0	0	0	0	0	0	0	0	0.012061	2.5e-06	0	0	0.0145746	0	0	0	0	0.0001284	0.0001088	0	0	0.0042649	0.111882	0	0	0	0.238353	0	0	0	0.0042924	0
SRS051941	0	0	0.0023547	0	0	0	0	0	0.0700213	0	0	0	0	0	0	0.0001161	0	0	0	0	0	0	0	0	0	0.005442	0.000178	0	0	0.0098639	0	0	0.0003998	0	0.0002916	0.0002241	0	0	0.0015353	0.0941325	0	0	0	0.439572	0.0005689	0	0	0.009234	0
SRS064449	0	0	0.0009232	0	0	0	0	0	0.0155898	0	0	0	0	0	0	4.85e-05	0	0	0	0	0	0	0	0	0	0.0318532	2.91e-05	0	0	0.00868	0	0	0.0004131	0.0002644	0.0001955	0.0003525	0	0	0.0020924	0.0630188	0	0	0	0.112922	0.000331	0	0	0.0451094	0
SRS064493	0	0	0.0052411	0	0	0	0	0	5.28e-05	0	0	0	0	0	0	0	0	0	0	0	0	0	0	0	0	0.0004526	0	0	0	0.0064942	0	0	0	0	4.76e-05	0	0	0	5.39e-05	0.0075081	0	0	0	0.0115241	0	0	0	0.0004368	0
[truncated: 106 more columns]

## Sheet: tongue dorsum
k__Bacteria.p__Firmicutes.c__Clostridia.o__Clostridiales.f__Ruminococcaceae.g__Ruminococcus	k__Bacteria.p__Proteobacteria.c__Alphaproteobacteria.o__Rhizobiales.f__Rhizobiaceae.g__Agrobacterium	k__Bacteria.p__Proteobacteria.c__Gammaproteobacteria.o__Pasteurellales.f__Pasteurellaceae.g__Aggregatibacter	k__Bacteria.p__Firmicutes.c__Clostridia.o__Clostridiales.f__Clostridiales_Family_XI_Incertae_Sedis.g__Clostridiales_Family_XI_Incertae_Sedis_unclassified	k__Bacteria.p__Actinobacteria.c__Actinobacteria.o__Coriobacteriales.f__Coriobacteriaceae.g__Olsenella	k__Bacteria.p__Synergistetes.c__Synergistia.o__Synergistales.f__Synergistaceae.g__Pyramidobacter	k__Bacteria.p__Proteobacteria.c__Gammaproteobacteria.o__Enterobacteriales.f__Enterobacteriaceae.g__Citrobacter	k__Bacteria.p__Verrucomicrobia.c__Verrucomicrobiae.o__Verrucomicrobiales.f__Verrucomicrobiaceae.g__Akkermansia	k__Bacteria.p__Fusobacteria.c__Fusobacteria.o__Leptotrichales.f__Leptotrichiaceae.g__Leptotrichia	k__Bacteria.p__Synergistetes.c__Synergistia.o__Synergistales.f__Synergistaceae.g__Jonquetella	k__Bacteria.p__Firmicutes.c__Clostridia.o__Clostridiales.f__Lachnospiraceae.g__Shuttleworthia	k__Bacteria.p__Proteobacteria.c__Gammaproteobacteria.o__Pseudomonadales.f__Moraxellaceae.g__Psychrobacter	k__Bacteria.p__Firmicutes.c__Bacilli.o__Lactobacillales.f__Lactobacillaceae.g__Pediococcus	k__Bacteria.p__Firmicutes.c__Negativicutes.o__Selenomonadales.f__Acidaminococcaceae.g__Phascolarctobacterium	k__Bacteria.p__Fusobacteria.c__Fusobacteria.o__Fusobacteriales.f__Fusobacteriaceae.g__Streptobacillus	k__Bacteria.p__Firmicutes.c__Bacilli.o__Lactobacillales.f__Enterococcaceae.g__Enterococcus	k__Bacteria.p__Firmicutes.c__Negativicutes.o__Selenomonadales.f__Veillonellaceae.g__Megamonas	k__Bacteria.p__Firmicutes.c__Bacilli.o__Lactobacillales.f__Lactobacillaceae.g__Lactobacillus	k__Bacteria.p__Proteobacteria.c__Alphaproteobacteria.o__Sphingomonadales.f__Sphingomonadaceae.g__Sphingopyxis	k__Bacteria.p__Proteobacteria.c__Alphaproteobacteria.o__Rhizobiales.f__Methylobacteriaceae.g__Methylobacterium	k__Bacteria.p__Proteobacteria.c__Alphaproteobacteria.o__Caulobacterales.f__Caulobacteraceae.g__Brevundimonas	k__Bacteria.p__Proteobacteria.c__Betaproteobacteria.o__Burkholderiales.f__Comamonadaceae.g__Delftia	k__Bacteria.p__Proteobacteria.c__Deltaproteobacteria.o__Desulfovibrionales.f__Desulfovibrionaceae.g__Bilophila	k__Bacteria.p__Firmicutes.c__Erysipelotrichi.o__Erysipelotrichales.f__Erysipelotrichaceae.g__Catenibacterium	k__Bacteria.p__Firmicutes.c__Negativicutes.o__Selenomonadales.f__Acidaminococcaceae.g__Acidaminococcus	k__Bacteria.p__Proteobacteria.c__Gammaproteobacteria.o__Cardiobacteriales.f__Cardiobacteriaceae.g__Cardiobacterium	k__Bacteria.p__Firmicutes.c__Erysipelotrichi.o__Erysipelotrichales.f__Erysipelotrichaceae.g__Solobacterium	k__Bacteria.p__Firmicutes.c__Clostridia.o__Clostridiales.f__Ruminococcaceae.g__Subdoligranulum	k__Bacteria.p__Firmicutes.c__Erysipelotrichi.o__Erysipelotrichales.f__Erysipelotrichaceae.g__Bulleidia	k__Bacteria.p__Proteobacteria.c__Betaproteobacteria.o__Burkholderiales.f__Burkholderiaceae.g__Lautropia	k__Bacteria.p__Proteobacteria.c__Alphaproteobacteria.o__Rhizobiales.f__Brucellaceae.g__Brucella	k__Bacteria.p__Proteobacteria.c__Alphaproteobacteria.o__Rhodospirillales.f__Acetobacteraceae.g__Acetobacteraceae_unclassified	k__Bacteria.p__Firmicutes.c__Clostridia.o__Clostridiales.f__Lachnospiraceae.g__Catonella	k__Bacteria.p__Firmicutes.c__Bacilli.o__Lactobacillales.f__Streptococcaceae.g__Lactococcus	k__Bacteria.p__Proteobacteria.c__Deltaproteobacteria.o__Desulfovibrionales.f__Desulfovibrionaceae.g__Desulfovibrio	k__Bacteria.p__Bacteroidetes.c__Bacteroidia.o__Bacteroidales.f__Bacteroidaceae.g__Bacteroides	k__Bacteria.p__Actinobacteria.c__Actinobacteria.o__Coriobacteriales.f__Coriobacteriaceae.g__Eggerthella	k__Bacteria.p__Chloroflexi.c__Chloroflexi.o__Chloroflexales.f__Chloroflexaceae.g__Roseiflexus	k__Bacteria.p__Bacteroidetes.c__Bacteroidia.o__Bacteroidales.f__Prevotellaceae.g__Prevotella	k__Bacteria.p__Bacteroidetes.c__Flavobacteria.o__Flavobacteriales.f__Flavobacteriaceae.g__Capnocytophaga	k__Bacteria.p__Spirochaetes.c__Spirochaetes.o__Spirochaetales.f__Brachyspiraceae.g__Brachyspira	k__Bacteria.p__Actinobacteria.c__Actinobacteria.o__Coriobacteriales.f__Coriobacteriaceae.g__Cryptobacterium	k__Bacteria.p__Cyanobacteria.c__Cyanophyceae.o__Synechococcales.f__Synechococcaceae.g__Prochlorococcus	k__Bacteria.p__Actinobacteria.c__Actinobacteria.o__Actinomycetales.f__Corynebacteriaceae.g__Corynebacterium	k__Bacteria.p__Firmicutes.c__Negativicutes.o__Selenomonadales.f__Veillonellaceae.g__Dialister	k__Bacteria.p__Proteobacteria.c__Alphaproteobacteria.o__Rhizobiales.f__Bradyrhizobiaceae.g__Afipia	k__Bacteria.p__Firmicutes.c__Bacilli.o__Bacillales.f__Listeriaceae.g__Listeria	k__Bacteria.p__Firmicutes.c__Bacilli.o__Lactobacillales.f__Aerococcaceae.g__Abiotrophia	k__Bacteria.p__Firmicutes.c__Clostridia.o__Clostridiales.f__Clostridiaceae.g__Pseudoflavonifractor	k__Bacteria.p__Fusobacteria.c__Fusobacteria.o__Fusobacteriales.f__Fusobacteriaceae.g__Fusobacterium
SRS011140	0	0	0.0010741	0	0	0	0	0	0.0014134	0	0	0	0	0	0	0.0007466	0	0	0	0	0	0	0	0	0	6.06e-05	0.0023125	0	0	0.0006151	0	0	0.0001803	0	0	0.0001674	0	0	0.0306097	0.000789	0	0	0	0.0004016	9.33e-05	0	0	0.0005861	0
SRS011243	3.6e-06	0	0.0002049	0	0	0	0	0	0.0001477	0	0	0	0	0	0	0.0003267	0	0	0	0	0	0	0	0	0	8.6e-05	0.0003445	0	0	0.0001524	0	0	1.37e-05	0	0	0.0001476	0	0	0.0246233	0.0031599	0	0	0	3.2e-06	2.8e-05	0	0	0.0002881	0
SRS012279	0	0	5.8e-05	0	6e-07	0	0	0	0.0076347	0	0	0	0	0	0	0.000486	0	0	0	0	0	0	0	0	0	0	0.023358	0	0	0.0004302	0	0	0.0003333	0	0	0.0009033	0	0	0.158735	0.0157092	0	0	0	2.39e-05	1.92e-05	0	0	0.0002179	0
SRS013818	0	0	0.0002149	0	1.76e-05	0	0	0	0.0021737	0	9.4e-05	0	0	0	0	0.0008693	0	0	0	0	0	0	0	0	0	5.1e-06	0.0050159	0	1.65e-05	0.0001565	0	0	0.0002513	0	0	0.000376	0	0	0.114517	0.000388	0	3e-07	0	0.0004437	0.0003206	0	0	0.0002233	0
SRS013879	0	0	0.0005438	0	0	0	0	0	0.0002562	0	0	0	0	0	0	0.0001168	0	0	0	0	0	0	0	0	0	2.16e-05	0.0213904	0	0	4.65e-05	0	0	0.0001335	2.27e-05	5.6e-06	0.0015299	0	0	0.0389648	0.0084989	0	0	0	3.19e-05	3.18e-05	0	0	5.68e-05	0
SRS016086	0	0	8e-06	0	0	0	0	0	0.0023244	0	0	0	0	0	0	0.000424	0	0	0	0	0	0	0	0	0	0	0.0018146	0	0	7.92e-05	0	0	7.78e-05	0	0	0.000149	0	0	0.0592915	5.57e-05	0	0	1.57e-05	0	0	0	0	0	0
SRS017209	0	0	0.0023236	0	0	0	0	0	0.0028425	0	7.6e-06	0	0	0	0	0.0003077	0	0	0	0	0	0	0	0	0	0.0001762	0.0036436	0	0	0.0005605	0	0	0.0001683	0	0	0.0005815	0	0	0.0200195	0.0656072	0	0	0	0.0002422	0.0002104	0	0	0.000128	0
SRS019894	0	0	6.59e-05	0	0	0	0	0	0.0014346	0	0	0	0	0	0	0.0005398	0	0	0	0	0	0	0	0	0	4.19e-05	0.0092509	0	2.2e-05	4e-06	0	0	8.83e-05	0	4.4e-06	0.0003062	0	0	0.0807314	0.0002148	0	0	0	7.72e-05	8.55e-05	0	0	0	0
SRS023352	0	0	0.0001961	0	0	0	0	0	0.0139959	0	1.4e-06	0	0	0	0	0.0003771	0	0	0	0	0	0	0	0	0	4.21e-05	0.0235045	0	0	2.67e-05	0	0	8.29e-05	0	0	0.0012312	0	0	0.225178	0.0005324	0	0	0	0.0001786	0.0008689	0	0	9.83e-05	0
SRS023835	0	0	0.0002701	0	0	0	0	0	0.0003032	0	0	0	0	0	0	0.0004869	0.0001794	7.9e-06	0	0	0	0	0	0	0	0.000337	0.0098322	0	0	0.0059486	0	0	0.0003148	0	5.5e-06	0.0023285	0	0	0.124222	0.0059019	0	9.2e-06	0	0.00032	0.0007595	0	0	0.0001095	0
SRS024081	0	0	9.8e-05	0	0	0	0	0	0.0094678	0	0	0	0	0	0	0.0001924	0	0	0	0	0	0	0	0	0	9.19e-05	0.0156748	0	0	0.0002712	0	0	0.0001072	0	0	0.0007001	0	0	0.124698	0.0128124	0	0	0	9.09e-05	6.96e-05	0	0	0.0002851	0
SRS044662	0	0	0.0030597	0	0	0	0	0	0.0004961	0	0	0	0	0	0	4.46e-05	0	0	0	0	0	0	0	0	0	0.0001249	0.0038894	0	0	0.005205	0	0	5.4e-05	0	0	0.0004413	0	0	0.0222193	0.0014663	0	0	0	0.000572	6.92e-05	0	0	0.0009399	0
SRS045127	0	0	0.001339	0	7.2e-06	0	0	0	0.00093	0	2.36e-05	0	0	0	0	0.0003657	0	0	0	0	0	0	0	0	0	0.0001313	0.0044151	0	5.6e-06	0.0011976	0	0	0.0001307	0	0	0.0011107	0	0	0.0881769	0.0020903	0	0	0	0.0007003	0.000618	0	0	1.9e-06	0
SRS047210	3.5e-06	0	3.92e-05	0	0	0	0	0	0.0020096	0	0	0	0	0	0	0.0005108	0	0	0	0	0	0	0	0	0	1.57e-05	0.0101572	0	0	5e-06	0	0	0.0001548	0	0	0.0005055	0	0	0.138813	0.000899	0	0	0	1.02e-05	1.4e-05	0	0	0	0
SRS047824	0	0	2.07e-05	0	0	0	0	0	0.0119576	0	0	0	0	0	0	0.0001405	0	0	0	0	0	0	0	0	0	3.24e-05	0.0151321	0	0	0	0	0	0.0002042	0	0	0.0013393	0	0	0.101175	0.0062582	0	0	0	4.7e-05	6.56e-05	0	0	5.52e-05	0
SRS048791	0	0	0.0007468	0	0	0	0	0	0.0122381	0	0	0	0	0	0	0.0002415	0	5.55e-05	0	0	0	0	0	0	0	7.24e-05	0.0128802	0	0	0.0003402	0	0	0.0002801	0	7.2e-06	0.0009237	0	0	0.213265	0.0029278	0	0	0	0.0005162	0.0002706	0	0	1.01e-05	0
SRS052227	0	0	0.0010996	0	0	0	0	0	0.000191	0	2.75e-05	0	0	0	0	0.0002351	0	0	0	0	0	0	0	0	0	0.0001382	0.0037334	0	0	0.0001949	0	0	7.81e-05	0	0	0.0006477	0	0	0.19433	0.0017928	0	0	0	0.0001868	0.0003123	0	0	0.0002292	0
SRS057539	0	0	0.0001948	0	0	0	0	0	0.0123471	0	0	0	0	0	0	0.0005636	0	0	0	0	0	0	0	0	0	1.62e-05	0.0084995	0	1.1e-06	0.000114	0	0	0.0002007	0	1.03e-05	0.0004115	0	0	0.120504	0.0005168	0	0	0	0.0001163	5.3e-05	0	0	3.49e-05	0
SRS062540	0	0	0.0003248	0	0	0	0	0	0.0011922	0	0	0	0	0	0	0.000419	0	0	0	0	0	0	0	0	0	0.0003849	0.0007356	0	1.3e-06	6.8e-06	0	0	7.2e-06	0	0	0.0006324	0	0	0.076782	0.0019179	0	0	0	0.001927	6.14e-05	0	0	0.000282	0
SRS065278	0	0	0.0003149	0	0	0	0	0	0.0048693	0	0	0	0	0	0	0.0003752	0	0	0	0	0	0	0	0	0	4.87e-05	0.0092557	0	0	5.37e-05	0	0	0.000334	0	1.9e-05	0.0007467	0	0	0.102652	0.0009695	0	0	1.98e-05	6.77e-05	0	0	0	0.0001064	0
SRS014124	0	0	1.9e-05	0	0	0	0	0	6.5e-06	0	0	0	0	0	0	0.0008583	0	0	0	0	0	0	0	0	0	0	0.0001584	0	3.7e-06	5.05e-05	0	0	7.35e-05	4e-07	0	3.84e-05	0	0	0.0299791	0.0014031	0	0	0	6.74e-05	0	0	0	0	0
SRS014271	5.4e-06	0	0.0001792	0	0	0	0	0	0.0136077	0	2.2e-06	0	0	0	0	0.0002927	0	0	0	0	0	0	0	0	0	4.75e-05	0.0214789	0	0	0.0002142	0	0	0.0003391	0	0	0.0032377	0	0	0.221563	0.0052409	0	0	0	0.0001978	0.0002378	0	0	4.71e-05	0
SRS015057	1.19e-05	0	4.42e-05	0	0	0	0	0	0.0158702	0	0	6.3e-06	0	0	0	0.0003138	0	5.12e-05	0	0	0	0	0	0	0	0	0.015843	0	4.06e-05	0	0	0	0.0001722	0	0	0.0009589	0	0	0.0938311	1.29e-05	0	0	0	2.14e-05	0.000435	0	0	0	0
SRS015537	0	0	0.0001539	0	0	0	0	0	0.001984	0	0	0	0	0	0	0.0001511	0	0	0	0	0	0	0	0	0	2.49e-05	0.0009671	0	0	3.8e-05	0	0	4.27e-05	0	4.2e-06	1.97e-05	0	0	0.04468	0.0006118	0	0	0	0.0005549	4.42e-05	0	0	5.01e-05	0
SRS015893	0	0	3.23e-05	0	0	0	0	0	0.0155282	0	0	0	0	0	0	0.00013	0	0	0	0	0	0	0	0	0	3.32e-05	0.0052276	0	0	5.71e-05	0	0	0.0002413	0	0	0.0008961	0	0	0.204696	0.0036078	0	0	0	0	0.0004735	0	0	2.16e-05	0
SRS016037	0	0	0.000187	0	0	0	0	0	0.0002143	0	0	0	0	0	0	0.0005215	0	0	0	0	0	0	0	0	0	4.79e-05	0.0042273	0	0	6.14e-05	0	0	0.0002185	0	0	0.0001595	0	0	0.0275256	0.0117067	0	0	0	1.07e-05	1e-05	0	0	3.49e-05	0
SRS016501	0	0	9.34e-05	0	0	0	0	0	8.36e-05	0	3.7e-06	0	0	0	0	0.0004624	0	0	0	0	0	0	0	0	0	2e-05	6.76e-05	0	0	0	0	0	4.16e-05	0	0	1.55e-05	0	0	0.0045183	0.0012547	0	0	0	0	5.26e-05	0	0	6.71e-05	0
SRS019327	0	0	9.81e-05	0	0	0	0	0	0.0010892	0	0	0	0	0	0	0.000509	0	0	0	0	0	0	0	0	0	0	0.0124961	0	0	0.0001935	0	0	0.0005019	0	0	0.0008179	0	0	0.0692218	0.0059991	0	0	0	4.95e-05	1.55e-05	0	0	0	0
SRS020856	0	0	5.89e-05	0	0	0	0	0	0.0011218	0	3.29e-05	0	0	0	0	0.0003668	0	0	0	0	0	0	0	0	0	2e-06	0.0051839	0	0	2.61e-05	0	0	6.24e-05	1.51e-05	0	0.0005193	0	0	0.232001	0.0002289	0	0	0	8.1e-05	8.25e-05	0	0	3.32e-05	0
SRS023617	0	0	0.00011	0	0.0002613	0	0	0	0.00231	0	6.03e-05	0	0	0	0	0.0003616	0	3e-07	0	0	0	0	0	0	0	5.3e-06	0.072079	0	6.4e-06	0.0001953	0	0	0.0003909	0.0001104	4.9e-06	0.0004787	0	0	0.237381	0.0003501	0	0	0	0.0002891	0.0003439	0	0	0.0002278	0
SRS024375	0	0	4.63e-05	0	0	0	0	0	0.000188	0	0	0	0	0	0	0.0003729	0	0	0	0	0	0	0	0	0	0	0.0026129	0	0	0.0001047	0	0	7.08e-05	0	5e-06	0.0001051	0	0	0.020133	0.0006432	0	0	0	2.9e-06	0	0	0	6.1e-05	0
SRS042131	3.5e-06	0	0.0001957	0	0	0	0	0	0.000895	0	0	0	0	0	0	0.0005065	0	0	0	0	0	0	0	0	0	3.94e-05	0.0107883	0	0	1.99e-05	0	0	0.0002853	0	5.1e-06	0.0002548	0	0	0.0488769	0.0093527	0	0	0	5.82e-05	3.8e-06	0	0	0	0
SRS049389	0	0	0.0005668	0	0	0	0	0	0.0014363	0	0	0	0	0	0	0.0001765	0	1.24e-05	0	0	0	0	0	0	0	6e-07	0.0046276	0	0	1.77e-05	0	0	0.0002643	0	5e-06	0.0006807	0	0	0.0245477	0.0358448	0	0	0	0	7.54e-05	0	0	2e-06	0
SRS050244	0	0	0.0002029	0	0	0	0	0	0.0178007	0	1e-06	0	0	0	0	0.0002956	0	0	0	0	0	0	0	0	0	0	0.0185016	0	4.31e-05	1.55e-05	0	0	0.0001609	0	5.7e-06	0.0012923	0	0	0.0984874	0.0496253	0	0	1.78e-05	4.25e-05	0.0002068	0	0	1.89e-05	0
SRS053603	0	0	0.000441	0	0	0	0	0	0.001134	0	0	0	0	0	0	0.0003208	0	0	0	0	0	0	0	0	0	1.97e-05	0.0231872	0	0	9.22e-05	0	0	0.0002113	0	0	0.0008003	0	0	0.119849	0.0006344	0	0	0	9.59e-05	1.64e-05	0	0	2.43e-05	0
SRS054687	0	0	0.000194	0	0	0	0	0	0.0026044	0	0	0	0	0	0	0.0007241	0	0	0	0	0	0	0	0	0	6.49e-05	0.0042432	0	0	0.0003904	0	0	0.000121	0	5.4e-06	0.000199	0	0	0.0457768	0.0041903	0	0	0	0.0004933	0	0	0	0.000238	0
SRS057205	0	0	0.0005151	0	0	0	0	0	0.0020998	0	0	0	0	0	0	0.0001806	0	0	0	0	0	0	0	0	0	2.95e-05	0.0142496	0	3.79e-05	0.0001658	0	0	0.000617	0	0	0.0019186	0	0	0.0961896	0.0104192	0	0	0	3.52e-05	0.0008637	0	0	0.000168	0
SRS011306	2.8e-06	0	0.0003252	0	0	0	0	0	0.0003376	0	0	0	0	0	0	0.000658	0	0	0	0	0	0	0	0	0	1.5e-06	0.008203	0	0	1.13e-05	0	0	0.0003627	0	0	0.0005183	0	0	0.148177	0.0026945	0	0	0	0	3.1e-06	0	0	0	0
SRS013234	0	0	0.0003454	0	0	0	0	0	0.0015498	0	0	0	0	0	0	0.0002565	0	0	0	0	0	0	0	0	0	0.0001513	0.0003371	0	0	0.0002425	0	0	7.43e-05	0	4.2e-06	0.0001169	0	0	0.0298782	0.0013094	0	5.8e-06	0	0.0005105	6.4e-05	0	0	0.0002522	0
SRS013502	1.49e-05	0	0.0015054	0	0	0	0	0	0.0005316	0	0	0	0	0	0	0.0002395	0	0	0	0	0	0	0	0	0	4.58e-05	0.0018495	0	0	0.0018043	0	0	3.89e-05	0	0	0.0004367	0	0	0.0677724	0.0008105	0	0	0	0.0001946	3.84e-05	0	0	0.0001268	0
SRS013705	0	0	0.0002424	0	0	0	0	0	0.0060111	0	1.09e-05	0	0	0	0	0.0001178	0	0	0	0	0	0	0	0	0	0	0.0124882	0	2.31e-05	0.0003808	0	0	0.0006765	0	1.7e-05	0.0007109	0	0	0.262393	0.0087027	0	0	0	0.0002609	3.89e-05	0	0	7.9e-05	0
SRS014573	1.29e-05	0	0.0003682	0	0	0	0	0	0.0041796	0	0	0	0	0	0	0.0006145	0	0	0	0	0	0	0	0	0	2.52e-05	0.0068148	0	0	0.0001087	0	0	0.0003749	0	1.7e-05	0.0005587	0	0	0.0314199	0.0143958	0	0	0	9.61e-05	0	0	0	9e-06	0
SRS014888	0	0	0.0004258	0	0	0	0	0	0.0002078	0	0	0	0	0	0	0.0001856	0	3.04e-05	0	0	0	0	0	0	0	0.0001269	0.0013883	0	0	0.0012696	0	0	8.93e-05	0	4.31e-05	0.0002482	0	0	0.0047876	0.0160109	0	0	0	0.000723	0	0	0	0.0001211	0
SRS015941	0	0	4e-06	0	0	0	0	0	0.0024266	0	0	0	0	0	0	0.0005395	0	0	0	0	0	0	0	0	0	0	0.0081504	0	0	0	0	0	0.0004806	0	0	0.0002957	0	0	0.0662066	0.0002617	0	0	0	0	0.0001057	0	0	0	0
SRS016002	0	0	0.0001042	0	0	0	0	0	0.0002178	0	0	0	0	0	0	0.0001267	0	0	0	0	0	0	0	0	0	4.69e-05	0.0088914	0	0	1.6e-06	0	0	0.0003281	0	1.72e-05	0.000404	0	0	0.0849853	0.0058216	0	0	0	4.1e-06	0	0	0	0	0
SRS016342	0	0	0.0007972	0	0	0	0	0	0.0010876	0	0	0	0	0	0	0.0003959	0	0	0	0	0	0	0	0	0	3.36e-05	0.0039168	0	0	0.0001475	0	0	3.97e-05	0	0	0.0002221	0	0	0.128677	0.0011932	0	0	0	0.0007744	1.48e-05	0	0	1.99e-05	0
SRS018300	4.8e-06	0	7.94e-05	0	0	0	0	0	0.0112641	0	0	0	0	0	0	0.0002556	0	0	0	0	0	0	0	0	0	0	0.0017149	0	0	0	0	0	0.0001698	6.7e-05	0	0.0005968	0	0	0.197837	0.020031	0	0	0	0	5.11e-05	0	0	0	0
SRS018739	6.4e-06	0	0.0005372	0	0	0	0	0	0.0205479	0	0	0	0	0	0	0.0002268	0	0	0	0	0	0	0	0	0	8.06e-05	0.0153671	0	0	3.65e-05	0	0	0.0012699	0	0	0.0029596	0	0	0.175937	0.0083745	0	0	0	0.0001148	0.0026467	0	0	0.0006751	0
SRS018791	0	0	2.9e-06	0	0	0	0	0	0.0074069	0	0	0	0	0	0	0.0001137	0	0	0	0	0	0	0	0	0	0	0.005891	0	0	0	0	0	4.06e-05	0	0	0.0004582	0	0	0.330417	3.7e-05	0	0	0	0	0.0015128	0	0	0	0
SRS019045	0	0	0.0004942	0	0	0	0	0	0.00032	0	0	0	0	0	0	0.0001483	0	0	0	0	0	0	0	0	0	0.0001616	0.0051328	0	2.89e-05	7.61e-05	0	0	2.4e-05	0	0	0.0002995	0	0	0.0602074	0.0009326	0	0	0	0.0005584	0.0003903	0	0	0.0001671	0
SRS019071	0	0	0.000246	0	0	0	0	0	0.0062499	0	0	0	0	0	0	0.0001803	0	0	0	0	0	0	0	0	0	2.12e-05	0.0091514	0	0	0.0001564	0	0	0.0004783	0	6.9e-06	0.0012514	0	0	0.149449	0.107008	0	0	2.17e-05	0	0.0001845	0	0	5.81e-05	0
SRS019122	0	0	0.0001621	0	0	0	0	0	0.0002628	0	0	0	0	0	0	0.0001804	0	0	0	0	0	0	0	0	0	1.2e-06	0.0203269	0	1.7e-06	1.62e-05	0	0	0.0001798	0	4.9e-06	0.0017344	0	0	0.326953	0.0177786	0	0	3.06e-05	1.1e-06	0	0	0	1.16e-05	0
SRS019219	0	0	3.07e-05	0	0	0	0	0	0.0188185	0	0	0	0	0	0	0.0002109	0	0	0	0	0	0	0	0	0	5.7e-06	0.0117321	0	0	1.9e-05	0	0	0.000209	0.0005942	2.23e-05	0.0018989	0	0	0.193027	0.0004211	0	0	0	3.34e-05	0	0	0	0	0
SRS019389	0	0	2.15e-05	0	0	0	0	0	0.0022661	0	0	0	0	0	0	0.0002492	0	0	0	0	0	0	0	0	0	4.48e-05	0.0018637	0	0	2.49e-05	0	0	0.0001591	0	0	0.00019	0	0	0.145082	0.0004359	0	0	0	0	0	0	0	7.5e-06	0
SRS020334	0	0	0.0007796	0	0	0	0	0	0.0036888	0	0	0	0	0	0	0.0003705	0	0.0006526	0	0	0	0	0	0	0	0.0002147	0.0055835	0	3.03e-05	5.77e-05	0	0	4.03e-05	1.05e-05	0.0001808	0.0002342	0	0	0.111556	0.0011307	0	4.33e-05	0	0.004835	0.000402	0	0	1.5e-05	0
SRS022530	0	0	0.0002066	0	0	0	0	0	0.0024591	0	0	0	0	0	0	0.0002929	0	0	0	0	0	0	0	0	0	9.5e-05	0.0032938	0	0	7.16e-05	0	0	0.0001908	0	0	0.0004851	0	0	0.0134304	0.0412969	0	0	0	0.0002226	0	0	0	0.0001682	0
SRS044486	0	0	3.9e-06	0	2.74e-05	0	0	0	0.0011549	0	0	0	0	0	0	0.0002641	0	0	0	0	0	0	0	0	0	1.52e-05	0.0005365	0	0	9.63e-05	0	0	2.05e-05	0	0	8.44e-05	0	0	0.0524096	0.0002035	0	2.26e-05	0	0.0001362	6.68e-05	0	0	0	0
SRS049147	0	0	0.0018285	0	0	0	0	0	0.0005888	0	0	0	0	0	0	0.0007261	0	0	0	0	0	0	0	0	0	6.49e-05	0.0052601	0	0	0.0009096	0	0	0.0001284	0	1.59e-05	0.0007089	0	0	0.0739643	0.0016257	0	0	0	0.0003128	1.6e-05	0	0	0.0001318	0
SRS056323	0	0	1.23e-05	0	0	0	0	0	0.0009864	0	0	0	0	0	0	0.0003568	0	0	0	0	0	0	0	0	0	0	0.00341	0	0	0	0	0	6.51e-05	0.0001132	2.24e-05	0.0001401	0	0	0.111668	1.19e-05	0	0	0	3.19e-05	0	0	0	0	0
SRS057791	0	0	0.0001258	0	0	0	0	0	0.0019395	0	0	0	0	0	0	0.0003026	0	0	0	0	0	0	0	0	0	6e-07	0.0075263	0	0	2.05e-05	0	0	0.0003222	2.9e-06	9.6e-06	0.000903	0	0	0.0931805	0.0010861	0	0	0	3.36e-05	1.3e-05	0	0	7e-07	0
SRS062761	0	0	0.0009301	0	0	0	0	0	0.0001451	0	5.5e-06	0	0	0	0	0.0001844	0	0	0	0	0	0	0	0	0	3.77e-05	0.0019947	0	0	0	0	0	0.0002091	0	3.7e-06	0.0014643	0	0	0.22238	0.0005708	0	0	0	2.93e-05	0.0002814	0	0	0	0
SRS016225	0	0	0.0001704	0	0	0	0	0	0.0003888	0	0	0	0	0	0	0.0002396	0	0	0	0	0	0	0	0	0	1.56e-05	0.0045071	0	0	0	0	0	9.18e-05	0	0	0.001133	0	0	0.0809729	0.0048382	0	0	1.23e-05	2.07e-05	0	0	0	1.67e-05	0
SRS017120	0	0	7.53e-05	0	0	0	0	0	0.0160509	0	0	0	0	0	0	0.0006488	0	4.2e-06	0	0	0	0	0	0	0	4.3e-06	0.0187524	0	0	0.0010558	0	0	4.39e-05	0	5.5e-06	0.00087	0	0	0.154428	0.0002239	0	1.23e-05	0	0.0002608	5.98e-05	0	0	7.69e-05	0
SRS017713	5e-06	0	0.0009035	0	0	0	0	0	0.002017	0	4.49e-05	0	0	0	0	0.0004685	0	0	0	0	0	0	0	0	0	8.37e-05	0.0014361	0	6.59e-05	0.0010563	0	0	0.0001204	2.05e-05	1.4e-05	0.0003619	0	0	0.0440871	0.0010733	0	0	0	0.0045224	4.79e-05	0	0	6.42e-05	0
SRS018439	0	0	0.0012666	0	0	0	0	0	0.0008953	0	0	0	0	0	0	0.0001128	0	0	0	0	0	0	0	0	0	8.4e-05	0.0031412	0	0	7.63e-05	0	0	6.48e-05	0	0	0.0011867	0	0	0.113152	0.0360753	0	0	0	9.18e-05	0.0002169	0	0	6.07e-05	0
SRS019607	0	0	3.75e-05	0	0	0	0	0	0.0041997	0	0	0	0	0	0	0.0002687	0	0	0	0	0	0	0	0	0	1.8e-05	0.0099489	0	0	9e-07	0	0	7.31e-05	0	0	0.0006913	0	0	0.16671	0.0005582	0	0	0	1.92e-05	0	0	0	7.26e-05	0
SRS020220	1.1e-06	0	0.0007781	0	0	0	0	0	0.0065354	0	1.12e-05	0	0	0	0	0.000408	0	8.6e-06	0	0	0	0	0	0	0	0.0001351	0.0095368	0	0	0.0012677	0	0	0.0003168	0	0	0.0006484	0	0	0.135934	0.0015323	0	0	0	0.00157	0.0001984	0	0	0.0006374	0
SRS023557	0	0	0.0001608	0	0	0	0	0	0.0001541	0	0	0	0	0	0	0.0002682	0	0	0	0	0	0	0	0	0	0	0.0002908	0	0	0.0002795	0	0	0.0002219	0	2.75e-05	0.0001069	0	0	0.0566556	0.000231	0	0	0	1.35e-05	4.67e-05	0	0	0	0
SRS024015	0	0	0.0003354	0	0	0	0	0	0.0008492	0	1.39e-05	0	0	0	0	0.0007124	0	0	0	0	0	0	0	0	0	8.73e-05	0.0017296	0	0	8.64e-05	0	0	0.0001807	9.07e-05	7.6e-06	0.0002317	0	0	0.0837106	0.0006202	0	0	0	0.0005267	0.0003158	0	0	0	0
SRS044373	0	0	0.0005124	0	0	0	0	0	0.0010828	0	0	0	0	0	0	0.000318	0	0	0	0	0	0	0	0	0	0	0.0061215	0	3.11e-05	6e-06	0	0	0.0002745	0	0	0.0010642	0	0	0.086465	0.0006912	0	0	0	4.34e-05	2.37e-05	0	0	0	0
SRS051791	0	0	0.0002905	0	0	0	0	0	0.0011835	0	0	0	0	0	0	0.0002793	0	0	0	0	0	0	0	0	0	4.3e-06	0.0076793	0	0	8e-07	0	0	0.0002211	0	3.15e-05	0.0004145	0	0	0.245677	0.001456	0	0	1.2e-05	1.16e-05	9.1e-06	0	0	2.9e-06	0
SRS053854	0	0	0	0	0	0	0	0	0.0005161	0	0	0	0	0	0	0.0003096	0	0	0	0	0	0	0	0	0	0	0.0103802	0	0	0	0	0	0.0001213	0	0	0.0001899	0	0	0.144237	0.0002132	0	0	0	0.0002213	0	0	0	0	0
SRS013164	0	0	0.0007054	0	0	0	0	0	0.0003845	0	3.2e-06	0	0	0	0	0.0004878	0	0	0	0	0	0	0	0	0	1.6e-05	0.0052509	0	0	9.72e-05	0	0	0.0001409	0	0	0.0015309	0	0	0.0363001	0.0015332	0	2.3e-06	0	8.73e-05	0.0001144	0	0	0.0001398	0
SRS015209	2.78e-05	0	3.6e-06	0	0	0	0	0	0.0117349	0	0	0	0	0	0	8.7e-05	0	7e-06	0	0	0	0	0	0	0	0	0.0059933	0	0	5.58e-05	0	0	0.0006267	0	9.8e-06	0.0009075	0	0	0.212993	0.000445	0	0	0	0	5e-05	0	0	0.000189	0
SRS016319	4.69e-05	0	0.000153	0	0	0	0	7.5e-06	0.009831	0	0	0	0	0	0	0.0004942	0	0	0	0	0	0	0	0	0	0	0.0236073	0	0	0.000191	0	0	0.001008	0	5.5e-06	0.0011232	0	0	0.0819735	0.0240221	0	0	0	9.67e-05	1.51e-05	0	0	0	0
SRS016569	0	0	3.73e-05	0	0	0	0	0	0.0015644	0	0	0	0	0	0	0.0002888	0	0	0	0	0	0	0	0	0	7.9e-06	0.0094067	0	0	0.0001664	0	0	0.0003909	0	0	0.0006485	0	0	0.100077	0.0007488	0	0	0	6.12e-05	9.3e-06	0	0	1.06e-05	0
SRS017439	0	0	0.0006518	0	0	0	0	0	0.001356	0	3e-07	0	0	0	0	0.0002698	0	0	0	0	0	0	0	0	0	0.0004615	0.0030398	0	0	0.0015436	0	0	0.0001108	0	0	0.0004265	0	0	0.0265701	0.0054864	0	0	0	0.0004722	3.66e-05	0	0	0.0005853	0
SRS017533	3.81e-05	0	0.0015593	0	4e-07	0	0	0	0.001364	0	1.3e-06	0	0	0	0	0.0008301	0	2.62e-05	0	0	0	0	0	0	0	0.000307	0.0009229	0	0	0.0007176	0	0	0.0001667	0	1.44e-05	0.0004154	0	0	0.0500733	0.0024942	0	0	0	0.0009095	0.0002476	0	0	0.0079185	0
SRS017808	0.0001457	0	0.0007089	0	0	0	0	0	0.002958	0	9.66e-05	0	0	0	0	0.0004106	0	2.2e-05	0	0	0	0	0	0	0	7.37e-05	0.0098733	0	1.61e-05	0.0006745	0	0	0.0002638	0	0	0.000836	0	0	0.159461	0.0020103	0	1.05e-05	0	0.0004696	0.0007052	0	0	0.0002516	0
SRS018145	0	0	0.000445	0	0	0	0	0	0.0007717	0	0	0	0	0	0	0.0004359	0	0	0	0	0	0	0	0	0	3.56e-05	0.001049	0	0	0.0021904	0	0	0.0001372	0	0	0.0003387	0	0	0.0268421	0.0075715	0	0	0	6.73e-05	1.42e-05	0	0	0.0001418	0
SRS018357	0	0	0.0004352	0	0	0	0	0	0.0021129	0	0	0	0	0	0	0.0003125	0	0	0	0	0	0	0	0	0	6.04e-05	0.0032834	0	8.01e-05	0.0006213	0	0	9.82e-05	0	2.23e-05	0.0017821	0	0	0.230989	0.0024195	0	0	0	5.78e-05	9.68e-05	0	0	0.0001747	0
SRS019974	8e-07	0	0.0001766	0	0	0	0	0	0.0011926	0	3.78e-05	0	0	0	0	0.0005557	0	4.1e-06	0	0	0	0	0	0	0	5.96e-05	0.0013094	0	0	0.0002517	0	0	8.55e-05	0	2.95e-05	0.0007887	0	0	0.12841	0.0006124	0	3.53e-05	0	0.0010254	0.0005306	0	0	5.29e-05	0
SRS021496	0	0	2.12e-05	0	0	0	0	0	0.0022254	0	0	0	0	0	0	0.0004266	0	0	0	0	0	0	0	0	0	0	0.0087427	0	0	7.25e-05	0	0	0.0001791	0	0	0.0007697	0	0	0.20309	0.0370445	0	0	0	0	3.2e-06	0	0	2.6e-06	0
SRS021954	0	0	5.29e-05	0	0	0	0	0	0.0007844	0	0	0	0	0	0	0.0009249	0	0	0	0	0	0	0	0	0	3.15e-05	0.0022764	0	0	3.02e-05	0	0	8.76e-05	0	0	0.0001868	0	0	0.133663	0.0002925	0	0	0	3.58e-05	3.89e-05	0	0	0	0
SRS024637	0	0	0.0002255	0	0	0	0	0	0.0026581	0	0	0	0	0	0	0.0008098	0	0	0	0	0	0	0	0	0	0.0001911	0.003915	0	0	0.0003938	0	0	0.0003261	0	0	0.0011325	0	0	0.0753303	0.0010933	0	2.61e-05	0	0.0039228	0.0002475	0	0	0	0
SRS042643	0.0001244	0	8.7e-05	0	0	0	0	0	0.0906927	0	0	0	0	0	0	0.0001964	0	0	0	0	0	0	0	0	0	0	0.0336152	0	0	0	0	0	0.0002449	0	7.1e-06	0.0026007	0	0	0.161917	0.0011202	0	0	4.65e-05	0	5.9e-05	0	0	0.0001776	0
SRS064774	2.71e-05	0	7.49e-05	0	0	0	0	0	0.0101267	0	0	0	0	0	0	0.0004611	0	0	0	0	0	0	0	0	0	2.2e-05	0.0086278	0	0	7.54e-05	0	0	0.0003087	0.0001684	0	0.0006615	0	0	0.143036	0.0004815	0	0	0	0.0001225	4.2e-06	0	0	7.71e-05	0
[truncated: 106 more columns]
